# Supplementary material for: Efficient long-range conduction in cable bacteria through nickel protein wires
Source: Nat Commun. 2021 Jun 28;12:3996. doi: 10.1038/s41467-021-24312-4 (PMC8238962; doi:10.1038/s41467-021-24312-4)
Supplement: Supplementary file 5 — Supplementary Data 1 [file 41467_2021_24312_MOESM5_ESM.xls]

## Sheet: Sheet1
Identified fragment ions in positive mode ToF-SIMS of fiber sheaths extracted from cable bacteria.
Depth profile type	ToF-SIMS assignment	Center Mass	Expected Mass	Resolution	Description*	Orbitrap-SIMS assignment**	Used in PCA	Literature
Fragments associated with protein layer (depth profile type 1)
	NH_3+	17.0261	17.026	6296			+
	NH_4+	18.0354	18.0338	4220
	C_2H_3+	27.0232	27.0229	5678
	CH_2N+	28.0188	28.0182	5508	G		+	1,3,4
	C_2H_4+	28.0307	28.0308	6805
	CH_3N+	29.026	29.026	6600
	C_2H_5+	29.0396	29.0386	5421
	CH_4N+	30.0353	30.0338	5308	DERMSHYFKLG		+	1,3,4
	CH_5N+	31.0422	31.0417	5498
	C_3H_5+	41.0396	41.0386	5967
	C_2H_4N+	42.035	42.0338	6257	AF		+	1,3,4
	CH_3N_2+	43.0296	43.0291	7346	R		+	1,3,4
	C_2H_5N+	43.0419	43.0417	7598
	CH_2NO+	44.0141	44.0131	6666	N		+	1,3,4
	CH_4N_2+	44.0372	44.0369	7156	R		+	1,3,4
	C_2H_6N+	44.0518	44.0495	5544	ALFYHSMKDE		+	1,3,4
	C_4H_2+	50.0147	50.0151	6459
	C_4H_3+	51.0233	51.0229	6649			+
	C_4H_5+	53.0401	53.0386	6492		OT+
	C_3H_4N+	54.0344	54.0338	6982		OT+
	C_3H_3O+	55.0198	55.0178	6523		OT+
	C_3H_6N+	56.0558	56.0495	5476	FKM	OT+	+	1,3,4
	C_3H_8N+	58.0682	58.0651	5273	E	OT+	+	1,3,4
	C_3H_7O+	59.0504	59.0491	5984		OT+
	CH_6N_3+	60.0584	60.0556	5789	R	OT+	+	1,3,4
	C_2H_5S+	61.0099	61.0106	8587	M	OT ND, mainly C5H+		1,3,4
	C_5H_5+	65.0401	65.0386	6324		OT+
	C_4H_6N+	68.0526	68.0495	5651	P	OT+	+	1,3,4
	C_4H_5O+	69.036	69.0335	5835	T	OT not pure, mainly C_3H_5N_2+		1,3,4
	C_5H_9+	69.0744	69.0699	5594	O	OT+		1,3,4
	C_3H_4NO+	70.0337	70.0287	4531	P	OT+	+	1,3,4
	C_4H_8N+	70.0714	70.0651	4699	P	OT+	+	1,3,4
	C_4H_10N+	72.086	72.0808	4830	V	OT+	+	1,3,4
	C_2H_7N_3+	73.065	73.0634	7407	R	OT not pure
	C_3H_8NO+	74.0665	74.06	4532	T	OT+	+	1,3,4
	C_5H_6N+	80.0526	80.0495	5321	P	OT+	+	1,3,4
	C_4H_7N_2+	83.0605	83.0604	3719	V	OT+	+	1,3,4
	C_4H_6NO+	84.0484	84.0444	5261	EQ	OT+	+	1,3,4
	C_5H_10N+	84.0873	84.0808	5564	K	OT+	+	1,3,4
	C_5H_12N+	86.104	86.0964	5111	IL	OT+	+	1,3,4
	C_4H_10N_3+	100.089	100.087	4699	R	OT not pure, mainly C_5H_10NO+		1,3,4
	C_4H_8NO_2+	102.051	102.055	3762	E	OT ND, is C8H6+		1,3,4
	C_7H_7O+	107.047	107.049	8294	Y (aromatic amino acid)	OT+	+	1,3,4
	C_5H_8N_3+	110.08	110.071	2850	RH	OT not pure		1,3,4
	C_8H_10N+	120.086	120.081	6296	F (aromatic amino acid)	OT+	+	1,3,4
	C_9H_8N+	130.067	130.065	6515	W (aromatic amino acid)	OT+	+	1,3,4
	C_8H_10NO+	136.09	136.076	9124		OT+
Fragments associated with Ni/S-peak (depth profile type 2)
	Ni+	57.9355	57.9348	7531	58Ni, 60Ni, 61Ni, 62Ni (64Ni shows mass interference from Zn)	OT+ (58Ni, 60Ni)	+
Fragments associated with polysaccharide rich layer (depth profile type 3)
	O+	15.9945	15.9944	5128
	OH+	17.0019	17.0022	6322
	H_3O+	19.0186	19.0178	5020			+	2
	CHO+	29.0023	29.0022	5874			+	2
	CH_2O+	30.0098	30.01	7447			+	2
	CH_3O+	31.0209	31.0178	5800			+	2
	C_2H_2O+	42.0103	42.01	6333			+	2
	C_3H_5O+	45.0348	45.0335	6660			+	2
	C_2H_5O_2+	61.0306	61.0284	6665		OT ND	+	2
	C_3H_3O_2+	71.0104	71.0128	30992		OT+	+	2
	C_3H_5O_2+	73.0304	73.0284	7400		OT+	+	2
	CHO_2Na_2+	90.9803	90.9766	6495		OT ND
	C_4H_2O_2Na+	104.999	104.995	6057		OT ND
Other fibre sheath fragments (other depth profiles and general fragments ***)
	H+	1.00664	1.00728	2113
	C+	11.9995	11.9995	4465
	CH+	13.0074	13.0073	4781
	N+	14.0028	14.0025	4424
	CH_2+	14.015	14.0151	5135
	NH+	15.0105	15.0104	5452
	CH_3+	15.0232	15.0229	5101
	NH_2+	16.018	16.0182	5463
	C_2H_2+	26.0148	26.0151	5950			+
	CHN+	27.0098	27.0104	7686
	P+	30.9743	30.9732	5269	Poly-P, DNA, RNA
	CH_3Na+	38.0151	38.0127	6328
	C_3H_2+	38.0151	38.0151	6456
	C_2H_2O+	42.0103	42.01	6333
	C_2H_3O+	43.0186	43.0178	7289
	C_3H_7+	43.0557	43.0542	6633
	CHS+	44.9798	44.9793	6969	C
	C_2H_5O+	45.0348	45.0335	6660
	PO+	46.9687	46.9681	6422	Poly-P, DNA, RNA
	C_3HO+	53.0018	53.0022	6343		OT+
	C_4H_7+	55.0566	55.0542	6089		OT+
	Fe+	55.9352	55.9344	6623	54Fe, 56Fe	OT ND	+
	C_3H_5O+	57.0356	57.0335	6560		OT+
	C_4H_9+	57.0715	57.0699	7715		OT+
	C_2H_3S+	58.9902	58.995	5509	C	OT+
	C_3H_8O+	60.0583	60.057	5791		OT ND
	Cu+	62.9294	62.9291	7698	63Cu, 65Cu	OT+	+
	CH_2N_2O_2+	74.0128	74.0111	5339		OT ND, mainly C6H2
	C_6H_3+	75.0242	75.0229	7948		OT+
	C_6H_5+	77.0401	77.0386	6432		OT+
	C_6H_6+	78.0431	78.0464	4120		OT not pure
	C_3H_7N_2O+	87.0502	87.0553	6357	N	OT not pure
	C_3H_6NO_2+	88.0165	88.0393	20129	D	OT not pure
	C_7H_7+	91.0549	91.0542	7313		OT+
	C_4H_4NO_2+	98.0224	98.0237	4841	N	OT not pure, mainly C_8H_2+
	C_4H_7N_2O_2+	115.053	115.05	6337	G	OT ND, is C9H7-
Fragments most likely mainly derived from medium, wafer and sediment matrix
	Na+	22.9904	22.9892	8133	Salt
	Mg+	23.984	23.9845	5418	Salt, Sediment mineral
	Al+	26.9819	26.981	6284	Sediment mineral
	Si+	27.9771	27.9764	5170	Sediment mineral
	K+	38.9662	38.9632	5968	Salt
	Ca+	39.9625	39.962	6052	Salt, Sediment mineral
	NaCl+	57.9581	57.9581	7671	Salt	OT ND
	KNa+	61.9533	61.9529	7308	Salt	OT ND
	Na_2O+	61.9754	61.9739	6939	Salt	OT+
	Na_2OH+	62.985	62.9817	6401	Salt	OT+
	NaO_3H+	71.9851	71.9818	6558	Salt	OT+
	KNaOH+	78.9585	78.9557	6619	Salt	OT+
	Na_2Cl+	80.9521	80.9478	8622	Salt	OT+
	K_2NaSO_4+	196.869	196.868	6914	Salt	OT+
	Au+	196.968	196.966	9445	Wafer	OT+
	Au_3+	590.901	590.899	10181	Wafer	OT+
Number of fragments		71
* Specific amino acid fragments are described with 1 letter code
** Orbitrap-SIMS does not show signal for mass < ~55, and sensitivity is less than for ToF-SIMS. OT+ = positive indentification, OT ND = not detected, OT not pure, detected but not pure (> 25% other fragment(s))
*** Other depth profiles include: a) general organic fragments that do show depth profiles similar to C_2H_2+ (Fig 1), b) atmospheric impurity fragments that show a sharp peak at the surface, c) Poly-P, DNA and RNA derived fragments that show variable depth profiles between runs
