# Supplementary material for: Efficient long-range conduction in cable bacteria through nickel protein wires
Source: Nat Commun. 2021 Jun 28;12:3996. doi: 10.1038/s41467-021-24312-4 (PMC8238962; doi:10.1038/s41467-021-24312-4)
Supplement: Supplementary file 6 — Supplementary Data 2 [file 41467_2021_24312_MOESM6_ESM.xls]

## Sheet: Sheet1
Identified fragment ions in negative mode ToF-SIMS of fiber sheaths extracted from cable bacteria.
Depth profile type	ToF-SIMS assignment	Center Mass	Expected Mass	Resolution	Description	Orbitrap-SIMS assignment *	Used in PCA	Literature
Fragments associated with protein layer (depth profile type 1)
	NH-	15.0108	15.0114	5326			+
	NH_2-	16.0197	16.0193	4700
	CN-	26.0054	26.0036	5024			+
	C_2N-	38.004	38.0036	6772			+
	CH_2N-	28.0214	28.0193	4974
	C_2HN-	39.0121	39.0114	6923			+
	C_2H_2N-	40.0215	40.0193	5629			+
	CHN_2-	41.0238	41.0145	6517
	CNO-	42.006	41.9985	4558	Amide/protein		+
	CH_2NO-	44.0249	44.0142	4892			+
	CH_3S-	46.9991	46.9961	5725			+
	C_3N-	50.0091	50.0036	6438			+
	C_3H_2N-	52.0262	52.0193	6505			+
	C_3H_4N-	54.0388	54.0349	5487			+
	C_2H_2NO-	56.0184	56.0142	4699			+
	C_2H_4NO-	58.0426	58.0298	4558			+
	C_4N-	62.0041	62.0036	10888		OT ND
	C_4H_2N-	64.0211	64.0193	9925		OT+	+
	C_3NO-	65.9996	65.9985	7074			+
	C_4H_4N-	66.0375	66.0349	6980		OT+	+
	C_3H_3N_2-	67.0336	67.0302	8917		OT+
	C_3H_2NO-	68.0189	68.0142	6774		OT+	+
	C_3H_4NO-	70.0493	70.0298	5383		OT+	+
	C_3NO_2-	81.9924	81.9935	15944		OT ND
	C_4H_4NO-	82.0354	82.0298	6296		OT+	+
	C_3H_4NO_2-	86.0367	86.0248	6947		OT ND
	C_4H_6NO_2-	100.049	100.04	7560		OT ND
Fragments associated with Ni/S-peak (depth profile type 2)
	S-	31.9724	31.9726	6530	32S and 34S		+
	HS-	32.9817	32.9804	5571
	SN-	45.9734	45.9757	7069
	C_2S-	55.9744	55.9726	7678
	C_2HS-	56.9791	56.9804	7623			+
	Ni-	57.9373	57.9359	7349
	CSN-	57.9822	57.9757	6476			+
	S_2-	63.9415	63.9447	8554		OT+	+
	HS_2-	64.9552	64.9525	6305		OT+
	C_3S-	67.9731	67.9726	12297		OT ND
	CS_2-	75.9467	75.9447	6344		OT ND
	S_2N-	77.9456	77.9478	5383		OT ND
	C_3SN-	81.9756	81.9757	9207		OT+
	CNNi-	83.9361	83.939	7128		OT ND	+
	C_2S_2-	87.9459	87.9447	7453		OT+	+
	C_2HS_2-	88.9525	88.9525	10401		OT+	+
	NiS-	89.9097	89.908	10057	58Ni and 60 Ni	OT+
	C_2N_2Ni-	109.947	109.942	7384		OT+	+
	CSNNi-	115.912	115.911	6567		OT+	+
	CH_2SONi-	119.909	119.919	5929		OT ND
	NiS_2-	121.878	121.88	9268	58Ni and 60 Ni	OT+
	CSNONi-	131.907	131.906	9558		OT+
	NiS_3-	153.849	153.852	13519	58Ni and 60 Ni	OT+
	CNONi_2-	157.87	157.869	6626		OT ND
	Ni_2S_2-	179.76	179.76	4745	58Ni and 60 Ni	OT ND
	Ni_2S_3-	211.784	211.787	7479	58Ni and 60 Ni	OT ND
	Ni_3S_3-	269.734	269.723	7678	58Ni and 60 Ni	OT+	+
	Ni_4S_4-	359.652	359.63	12770	58Ni and 60 Ni	OT ND
	Ni_5S_4-	417.579	417.566	7737	58Ni and 60 Ni	OT ND
	Ni_6S_5-	507.489	507.473	8625	58Ni and 60 Ni	OT ND
Fragments associated with polysaccharide rich layer (depth profile type 3)
	CHO-	29.0044	29.0033	5573			+
	CH_3O-	31.0201	31.0189	5522
	C_2HO-	41.0027	41.0033	6638			+
	C_2H_3O-	43.0211	43.0189	5551			+
	C_2O-	39.9958	39.9955	7279			+
	CHO_2-	45	44.9982	6221			+
	C_3HO-	53.0044	53.0033	7209			+
	C_3H_3O-	55.021	55.0189	6480			+
	C_2HO_2-	57.0024	56.9982	6684			+
	C_2H_2O_2-	58.008	58.006	6621			+
	C_2H_3O_2-	59.0173	59.0139	5871			+
	C_2H_4O_2-	60.0192	60.0217	8100		OT+	+
	C_3HO_2-	69.0009	68.9982	6505		OT+
	C_3H_2O_2-	70.0075	70.006	6678		OT ND	+
	C_3H_3O_2-	71.0197	71.0139	6170		OT+	+
	C_2HO_3-	72.994	72.9931	7703		OT+	+
	C_3H_5O_2-	73.0302	73.0295	7660		OT+
	C_4H_2O_2-	82.0063	82.006	11925		OT+	+
	C_4H_3O_2-	83.0136	83.0139	7610		OT+	+
	C_4H_5O_2-	85.0421	85.0295	5162		OT+	+
	C_3H_3O_3-	87.0121	87.0088	6713		OT+	+
	C_4H_3O_3-	99.0085	99.0088	5707		OT+	+
	C_4H_5O_3-	101.032	101.024	5223		OT+	+
Other fibre sheath fragments (other depth profiles and general fragments**)
	H-	1.00749	1.00837	1799
	C-	11.9998	12.0005	4729
	CH-	13.0078	13.0084	5026
	CH_2-	14.016	14.0162	4890
	NH-	15.0108	15.0114	5326
	CH_3-	15.0292	15.024	2608
	O-	15.9954	15.9955	5890
	OH-	17.0029	17.0033	5909
	H_3O-	19.02	19.0189	5299
	C_2-	24.0003	24.0005	5979
	C_2H-	25.0085	25.0084	6097
	C_2H_3-	27.0258	27.024	4926
	NO-	29.9983	29.9985	7238
	CH_4N-	30.0393	30.0349	3420
	P-	30.974	30.9743	6089	Poly-P, DNA, RNA
	C_3-	36.0009	36.0005	6637
	C_3H-	37.0087	37.0084	6401
	C_2N-	38.004	38.0036	6772
	C_3H_2-	38.0166	38.0162	7148
	C_3H_3-	39.0257	39.024	6385
	C_2O-	39.9958	39.9955	7279
	CN_2-	40.0076	40.0067	7884
	CP-	42.9752	42.9743	6238
	CHS-	44.9828	44.9804	199431
	PO-	46.9697	46.9692	6771	Poly-P, DNA, RNA
	POH-	47.9784	47.977	11592	Poly-P, DNA, RNA
	C_4-	48.0012	48.0005	6997
	C_4H-	49.0092	49.0084	6861
	H_3O_3-	51.0081	51.0088	5706
	C_4H_3-	51.0254	51.024	6597
	C_3O-	51.9961	51.9955	7557
	C_4H_5-	53.0415	53.0397	5816
	C_3H_2O-	54.0136	54.0111	7069
	C_4H_8-	56.0655	56.0631	4475
	C_3H_5O-	57.0425	57.0346	6582
	C_5-	60.0009	60.0005	8015		OT+
	C_5H-	61.0109	61.0084	6234		OT ND
	PO_2-	62.9672	62.9641	6817	Poly-P, DNA, RNA	OT+
	C_3N_2-	64.0076	64.0067	8248		OT+
	C_4HO-	65.0011	65.0033	11225		OT+
	C_3HN_2-	65.0198	65.0145	7340		OT+
	C_3NO-	65.9996	65.9985	7074		OT+
	C_2N_3-	66.0118	66.0098	9457		OT+
	C_4H_3O-	67.0196	67.0189	8585		OT+
	C_4H_5O-	69.0369	69.0346	7458		OT+
	C_2HSN-	70.9843	70.9835	9031		OT+
	C_6H-	73.0099	73.0084	11910		OT+
	C_5N-	74.0077	74.0036	6572		OT+
	C_2H_3O_3-	75.0132	75.0088	16275		OT+
	C_5H_4N_5-	134.068	134.047	5787	Adenine, DNA, RNA	OT+		6,7
	C_5H_3N_5O-	149.048	149.034	6900		OT+
	C_5H_4N_5O-	150.071	150.042	5915	Guanine, DNA, RNA	OT+		6,7
	C_4N_3-	90.011	90.0098	7404		OT+
	C_4H_2N_4-	106.04	106.028	6691		OT+
	C_4H_3N_2O_2-	111.025	111.02	6074	Uracil, RNA	OT not pure		6,7
	C_5H_5O_3-	113.036	113.024	4342		OT not pure
	C_5H_5N_2O_2-	125.038	125.036	4028	Thymidine, DNA	OT not pure		6,7
	P_2O_6H-	158.931	158.925	7110	Poly-P, DNA, RNA	OT+
	NaP_2O_6-	180.912	180.907	7343	Poly-P, DNA, RNA	OT+
	C_16H_29O_2-	253.223	253.217	6938	Lipid (only in intact CB)			5
	C_16H_31O_2-	255.241	255.233	9631	Lipid (only in intact CB)			5
Fragments most likely mainly derived from medium, wafer and sediment matrix
	Cl-	34.9703	34.9694	5893	Salt
	SO-	47.9678	47.9675	7818	Salt
	NaCl-	57.9596	57.9592	8150	Salt
	SO_2-	63.9645	63.9624	6592	Salt
	SO_3-	79.9618	79.9574	5018	Salt	OT+
	C_2H_3SO_2-	90.9932	90.9859	7533	SDS	OT ND
	NaClCl-	92.9294	92.928	7685	Salt	OT+
	SO_4H-	96.9682	96.9601	5464	Salt	OT+
	NaSO_4-	118.951	118.942	6832	Salt	OT+
	Au-	197.004	196.967	6873	Wafer	OT+
	Au_2-	393.933	393.934	7980	Wafer	OT+
	Au_3-	590.892	590.9	7407	Wafer	OT+
Number of fragments		173
* Orbitrap-SIMS does not show signal for mass < ~55, and sensitivity is less than for ToF-SIMS. OT+ = positive indentification, OT ND = not detected, OT not pure, detected but not pure (> 25% other fragment(s))
** Other depth profiles include: a) general organic fragments that do show depth profiles similar to C_2H- (Fig 1), b) atmospheric impurity fragments that show a sharp peak at the surface, c) Poly-P, DNA and RNA derived fragments that show variable depth profiles between runs
