# Supplementary material for: Efficient long-range conduction in cable bacteria through nickel protein wires
Source: Nat Commun. 2021 Jun 28;12:3996. doi: 10.1038/s41467-021-24312-4 (PMC8238962; doi:10.1038/s41467-021-24312-4)
Supplement: Supplementary file 8 — Source Data [file 41467_2021_24312_MOESM8_ESM.xls]

## Sheet: Fig 1B AFM-IR
Fig 1B, AFM-IR spectra
Wavenumber (1/cm)	Signal cell area	Signal junctions
1105.96	1843.25	3442.23
1109.95	1925.05	3541.82
1113.95	1799.37	3479.34
1117.95	1666.48	3250.38
1121.94	1726.86	3345.17
1125.94	1631.44	3261.74
1129.94	1469.34	3122.37
1133.93	1513.18	3192.55
1137.93	1602.87	3272.31
1141.93	1533.26	3253.85
1145.92	1588.7	3387.05
1149.92	1475.13	3328.19
1153.92	1322.99	3219.75
1157.92	1288.17	3181.5
1161.91	1473.27	3250.11
1165.91	1308.12	2980.77
1169.91	1157.35	2713.82
1173.9	1058.92	2638.07
1177.9	926.319	2377.16
1181.9	599.354	2133.56
1185.89	528.235	2077.49
1189.89	608.021	2335.2
1193.89	826.049	2522.62
1197.88	881.099	2509.64
1201.88	1202.08	2819.78
1205.88	985.797	2534.17
1209.87	1028.45	2505.24
1213.87	925.481	2257.85
1217.87	795.106	2058.5
1221.87	495.222	1848.45
1225.86	299.903	1793.05
1229.86	327.382	1988.22
1233.86	267.886	1812.95
1237.85	87.2326	1633.76
1241.85	244.07	1717.59
1245.85	249.956	1595.2
1249.84	393.029	1609.48
1253.84	542.374	1564.23
1257.84	599.157	1819.06
1261.83	542.614	1896.37
1265.83	559.399	2060.18
1269.83	691.953	2189.32
1273.82	689.773	2216.58
1277.82	682.229	2288.79
1281.82	740.458	2163.82
1285.82	762.575	2026.65
1289.81	631.888	1775.16
1293.81	662.862	1583.38
1297.81	547.063	1496.82
1301.8	446.229	1171.31
1305.8	375.909	1006.88
1309.8	296.613	892.068
1313.79	256.698	885.582
1317.79	174.48	790.13
1321.79	244.104	864.936
1325.78	220.378	888.777
1329.78	146.715	861.21
1333.78	105.621	922.223
1337.77	18.3712	941.096
1341.77	17.757	774.878
1345.77	-37.7507	747.101
1349.76	49.4154	858.522
1353.76	114.94	954.604
1357.76	223.066	1029.34
1361.76	377.591	1247.88
1365.75	330.688	1251.94
1369.75	319.862	1314.89
1373.75	307.534	1313.63
1377.74	350.48	1371.53
1381.74	419.668	1313.38
1385.74	529.047	1517.72
1389.73	617.266	1608.39
1393.73	715.827	1791.01
1397.73	791.947	1754.53
1401.72	656.148	1518.67
1405.72	575.258	1425.33
1409.72	589.753	1407.65
1413.71	558.119	1128.71
1417.71	597.364	1122.41
1421.71	579.606	950.68
1425.71	576.307	932.571
1429.7	527.164	844.767
1433.7	551.18	891.112
1437.7	403.941	743.097
1441.69	320.344	570.252
1445.69	318.842	646.58
1449.69	438.848	732.143
1453.68	448.515	694.035
1457.68	465.932	796.65
1461.68	390.528	720.951
1465.67	360.972	705.009
1469.67	190.422	551.867
1473.67	184.141	533.682
1477.66	-4.01283	361.922
1481.66	-4.04846	318.716
1485.66	108.378	344.731
1489.66	335.494	527.452
1493.65	376.558	611.929
1497.65	397.928	737.615
1501.65	413.265	911.893
1505.64	558.875	1198.29
1509.64	508.823	1476.42
1513.64	666.294	1926.85
1517.63	569.242	2080.33
1521.63	597.578	2311.08
1525.63	557.36	2456.55
1529.62	588.722	2795.04
1533.62	691.098	3152.1
1537.62	762.851	3343.91
1541.61	874.7	3473.34
1545.61	1016.55	3705.41
1549.61	1142.12	3980.61
1553.61	1198.81	3957.75
1557.6	1296.77	3847.82
1561.6	1302.23	3607.65
1565.6	1159.46	3388.31
1569.59	1112.59	3270.16
1573.59	1116.99	3180.91
1577.59	989.113	2946.8
1581.58	1009.36	2851.27
1585.58	1117.68	3102.53
1589.58	1238.2	3295.87
1593.57	1369.81	3460.72
1597.57	1597.38	3857.36
1601.57	1741.32	4200.85
1605.56	1859.26	4615.95
1609.56	2114.12	5078.91
1613.56	2332.6	5474.33
1617.55	2483.22	5827.07
1621.55	2794.45	6399.68
1625.55	2925.66	6659.26
1629.55	3040.24	6719.41
1633.54	3200.18	6817.84
1637.54	3118.17	6911.05
1641.54	3123.13	6992.43
1645.53	3030.84	6776.62
1649.53	3148.93	6644.38
1653.53	3006.57	6265.39
1657.52	2817.13	5871.85
1661.52	2417.4	5288.01
1665.52	1965.58	4221.39
1669.51	1742.57	3515.99
1673.51	1461.87	2771.61
1677.51	1150.92	2174.09
1681.5	918.973	1633.71
1685.5	702.332	1079.87
1689.5	617.124	857.863
1693.5	515.744	720.448
1697.49	419.946	693.245
1701.49	194.564	439.297
1705.49	184.062	411.937
1709.48	177.474	479.67
1713.48	97.0709	314.723
1717.48	115.842	216.551
1721.47	67.1447	125.968
1725.47	86.1828	229.618
1729.47	44.2481	187.145
1733.46	14.1999	205.071
1737.46	63.5262	208.412
1741.46	147.102	221.534
1745.45	178.854	366.593
1749.45	218.659	335.365
1753.45	244.755	277.539
1757.45	308.964	229.49
1761.44	294.902	248.588
1765.44	232.242	289.993
1769.44	127.952	150.385
1773.43	-4.191	64.4812
1777.43	69.3766	33.4384
1781.43	98.2316	63.5958
1785.42	11.6359	66.7984
1789.42	41.6726	46.7291
1793.42	96.6647	122.573
1797.41	161.44	244.519
1801.41	86.0627	134.669
1805.41	81.5087	156.18
1809.4	75.2169	158.983
1813.4	60.8167	165.997
1817.4	93.6012	167.473
1821.39	97.1179	167.383
1825.39	71.1012	148.511
1829.39	69.3895	137.356
1833.39	75.3507	169.489
1837.38	79.4828	197.733
1841.38	83.486	215.714
1845.38	69.8106	220.534
1849.37	51.8413	202.114
1853.37	53.171	199.015
1857.37	53.1792	183.617
1861.36	62.2165	178.682
1865.36	58.8513	160.831
1869.36	65.2307	157.102
1873.35	73.7913	165.432
1877.35	74.1401	154.679
1881.35	95.6919	170.251
1885.34	105.992	161.965
1889.34	116.715	169.14
1893.34	115.678	173.175
1897.34	116.217	191.466
1901.33	101.686	170.909
1905.33	88.0811	146.671
1909.33	67.5025	117.013
1913.32	50.1607	93.5167
1917.32	22.6468	66.1082
1921.32	5.93078	54.3757
1925.31	15.4306	54.4804
1929.31	12.3553	61.6162
1933.31	-0.536457	74.8649
1937.3	13.4325	97.0405
1941.3	11.2289	95.033
1945.3	16.555	94.6581
1949.29	28.0427	106.86
1953.29	36.5142	108.02
1957.29	27.6179	103.528
1961.29	14.9378	85.2406
1965.28	30.3541	90.3422
1969.28	35.6356	88.0803
1973.28	51.0832	104.343
1977.27	51.9079	99.7274
1981.27	41.0518	86.7681
1985.27	35.2564	67.3498
1989.26	44.6641	69.4296
1993.26	24.8542	47.9921
1997.26	3.87684	42.916
2001.25	-18.8321	25.0601
2005.25	-28.0075	39.8128
2009.25	-34.352	27.7211
2013.24	-8.03012	44.7266
2017.24	-14.4754	26.4878
2021.24	-3.54497	28.2881
2025.24	5.66681	26.6093
2029.23	5.8976	26.9712
2033.23	6.12803	36.713
2037.23	16.5036	57.8464
2041.22	19.7375	68.1581
2045.22	13.1264	88.2261
2049.22	6.85256	80.3604
2053.21	15.0734	91.7784
2057.21	26.23	95.6953
2061.21	35.5708	94.2608
2065.2	22.792	64.6483
2069.2	7.30426	42.9006
2073.2	4.40033	44.255
2077.19	10.8671	62.3314
2081.19	-6.26391	68.3278
2085.19	-18.7698	81.155
2089.18	-12.0311	78.1497
2093.18	8.21147	91.52
2097.18	36.1922	104.678
2101.18	62.2812	106.614
2105.17	72.2191	107.537
2109.17	63.0203	86.9553
2113.17	54.8146	75.6766
2117.16	48.072	83.8511
2121.16	40.8021	88.5075
2125.16	36.9458	81.1071
2129.15	46.643	72.1576
2133.15	55.9861	90.4136
2137.15	50.427	93.4089
2141.14	66.7916	110.397
2145.14	60.6178	116.602
2149.14	55.5251	97.8911
2153.13	56.4987	90.3826
2157.13	52.8523	77.1141
2161.13	50.3551	72.0437
2165.13	34.138	44.1635
2169.12	37.5239	49.5395
2173.12	31.2896	51.2312
2177.12	15.9971	29.3676
2181.11	12.227	29.5854
2185.11	11.9853	32.7476
2189.11	21.6002	33.7085
2193.1	35.6317	33.642
2197.1	51.67	35.8751
2201.1	40.758	39.59
2205.09	36.2755	34.5473
2209.09	29.8607	34.8167
2213.09	33.8594	37.2695
2217.08	0	0
2221.08	0	0
2225.08	0	0
2229.08	0	0
2233.07	0	0
2237.07	0	0
2241.07	0	0
2245.06	0	0
2249.06	0	0
2253.06	0	0
2257.05	0	0
2261.05	0	0
2265.05	0	0
2269.04	0	0
2273.04	0	0
2277.04	0	0
2281.03	0	0
2285.03	0	0
2289.03	0	0
2293.03	0	0
2297.02	0	0
2301.02	0	0
2305.02	0	0
2309.01	0	0
2313.01	0	0
2317.01	0	0
2321	0	0
2325	0	0
2329	0	0
2332.99	0	0
2336.99	0	0
2340.99	0	0
2344.98	0	0
2348.98	0	0
2352.98	0	0
2356.97	0	0
2360.97	0	0
2364.97	0	0
2368.97	0	0
2372.96	0	0
2376.96	0	0
2380.96	0	0
2384.95	0	0
2388.95	0	0
2392.95	0	0
2396.94	0	0
2400.94	0	0
2404.94	0	0
2408.93	0	0
2412.93	0	0
2416.93	0	0
2420.92	0	0
2424.92	0	0
2428.92	0	0
2432.92	0	0
2436.91	0	0
2440.91	0	0
2444.91	0	0
2448.9	0	0
2452.9	0	0
2456.9	0	0
2460.89	0	0
2464.89	0	0
2468.89	0	0
2472.88	0	0
2476.88	0	0
2480.88	0	0
2484.87	0	0
2488.87	0	0
2492.87	0	0
2496.87	0	0
2500.86	413.632	109.072
2504.86	395.296	52.2335
2508.86	414.444	72.5042
2512.85	453.776	139.731
2516.85	506.696	227.837
2520.85	525.164	268.159
2524.84	511.417	234.218
2528.84	516.865	256.584
2532.84	335.069	187.784
2536.83	221.671	210.704
2540.83	159.783	169.403
2544.83	83.1215	151.312
2548.82	72.3982	124.903
2552.82	74.8915	125.051
2556.82	163.748	182.478
2560.82	201.428	227.273
2564.81	215.832	206.956
2568.81	275.469	248.834
2572.81	289.625	256.125
2576.8	423.427	414.42
2580.8	463.481	553.634
2584.8	353.41	549.412
2588.79	372.57	586.141
2592.79	341.258	573.192
2596.79	396.513	685.779
2600.78	436.477	736.056
2604.78	401.443	715.997
2608.78	344.955	601.551
2612.77	338.349	491.897
2616.77	298.175	525.231
2620.77	310.571	592.456
2624.76	348.794	619.013
2628.76	260.716	634.425
2632.76	279.719	671.639
2636.76	456.492	837.335
2640.75	427.377	799.733
2644.75	366.257	641.064
2648.75	398.55	544.886
2652.74	369.203	412.592
2656.74	449.152	518.215
2660.74	574.088	635.282
2664.73	589.909	611.878
2668.73	400.811	520.081
2672.73	369.708	430.616
2676.72	342.683	355.592
2680.72	173.416	121.039
2684.72	115.629	-3.23075
2688.71	178.605	2.46098
2692.71	254.178	70.9886
2696.71	529.816	244.422
2700.71	1326.1	803.592
2704.7	1615.95	1095.89
2708.7	1873.99	1181.96
2712.7	1923.01	1278.08
2716.69	1858.53	1230.87
2720.69	1813.18	1217.92
2724.69	1544.63	1219.76
2728.68	1365.46	1014.03
2732.68	1066.84	832.57
2736.68	1081.34	817.083
2740.67	1227.25	1102.45
2744.67	1605.25	1361.51
2748.67	1697.51	1282.36
2752.66	1619.37	1328.67
2756.66	1672.21	1283.68
2760.66	1697.13	1249.38
2764.66	1522.54	1198.11
2768.65	1431.38	1295.43
2772.65	1140.77	1194.14
2776.65	914.088	1226.35
2780.64	774.465	1030.01
2784.64	1017.25	1120.46
2788.64	986.99	1102.29
2792.63	1084.39	1054.31
2796.63	1266.05	1205.1
2800.63	1480.34	1468.6
2804.62	1704.46	1702.64
2808.62	1794.75	1880.78
2812.62	1598.23	1941.87
2816.61	1231.3	1609.67
2820.61	970.496	1276.3
2824.61	1048.56	1333.39
2828.61	930.734	1144.61
2832.6	885.883	978.931
2836.6	1161.24	1379.21
2840.6	1599.24	1626.2
2844.59	1801.75	1635.73
2848.59	2048.75	2110.42
2852.59	2756.17	3592.15
2856.58	2734.64	3582.29
2860.58	2672.63	3798.63
2864.58	2674.24	3982.63
2868.57	2368.47	3836.14
2872.57	1726.54	3438.59
2876.57	1844.81	3444.56
2880.56	2021.24	3129.62
2884.56	2197.27	3251.22
2888.56	2350.1	3494.98
2892.55	2781.86	3830.91
2896.55	3135.46	4058.38
2900.55	3646.89	4710.03
2904.55	3961.96	5134.24
2908.54	4183.16	5549.07
2912.54	4127.52	5710.76
2916.54	4377.86	6319.27
2920.53	4447.43	7066.53
2924.53	4219.61	7351.72
2928.53	3996.93	7364.19
2932.52	4075.35	7466.07
2936.52	3721.53	7288.46
2940.52	3620.53	6873.68
2944.51	3385.28	6297.36
2948.51	3497.35	6042.92
2952.51	3499.43	5551.44
2956.5	3549.04	5272.68
2960.5	3249.41	4868.21
2964.5	2978.33	4358.25
2968.5	3202.35	4450.19
2972.49	2932.14	4037.61
2976.49	2966.59	4001.84
2980.49	3006.79	3680.09
2984.48	3231.74	4081.66
2988.48	3280.01	4050.04
2992.48	3094.85	3788.11
2996.47	2954.42	3218.34
3000.47	1814.96	2055.75
3004.47	1578.16	2066.58
3008.46	1421.48	2010.27
3012.46	905.462	1599.8
3016.46	868.257	1685.49
3020.45	686.047	1457.06
3024.45	649.257	1594.53
3028.45	594.057	1673.34
3032.45	589.254	1613.11
3036.44	669.585	1587.52
3040.44	662.215	1718.49
3044.44	824.144	1882.74
3048.43	1042.02	1844.71
3052.43	992.714	1543.27
3056.43	1144.14	1697.2
3060.42	850.225	1401.41
3064.42	597.184	1192.46
3068.42	535.099	1204.56
3072.41	251.913	1051.61
3076.41	16.1335	1215.99
3080.41	-3.48171	1269.37
3084.4	110.684	1329.31
3088.4	167.062	1442.98
3092.4	329.064	1754.4
3096.39	628.071	2369.91
3100.39	693.95	2691.28
3104.39	664.719	2665.75
3108.39	682.423	2519.49
3112.38	546.328	2625.04
3116.38	461.537	2531.78
3120.38	472.747	2355.76
3124.37	564.437	2218.97
3128.37	508.837	2085.39
3132.37	669.671	2175.58
3136.36	994.519	2464.26
3140.36	1190.14	2728.95
3144.36	1070.85	2476.62
3148.35	929.837	2222.91
3152.35	945.935	2280.64
3156.35	794.414	2174.36
3160.34	761.526	2340.22
3164.34	749.043	2678.1
3168.34	674.824	2745.06
3172.34	664.602	2750.51
3176.33	842.114	2963.95
3180.33	1052.53	3120.61
3184.33	1066.63	3014.78
3188.32	1272.61	3124.2
3192.32	1373.92	3063.8
3196.32	1164.41	2985.41
3200.31	1230.85	3259.86
3204.31	1247.53	3490.92
3208.31	1108.3	3501.55
3212.3	1071.8	3449.14
3216.3	1035.85	3427.16
3220.3	1296.87	3464.62
3224.29	1219.47	3465.63
3228.29	1156.43	3411.22
3232.29	918.185	3210.34
3236.29	809.221	3114.04
3240.28	866.385	3275.22
3244.28	1101.54	3879.86
3248.28	1240.49	4202.38
3252.27	1418.07	4443.87
3256.27	1473.23	4630.09
3260.27	1857.36	4905.96
3264.26	1590.63	4662.89
3268.26	1391.87	4429.86
3272.26	1655.33	4428.95
3276.25	1718.2	4256.37
3280.25	1775.7	4332.43
3284.25	2167	4740.64
3288.24	2480.95	4902.83
3292.24	2476.22	4971.02
3296.24	2354.37	4875.33
3300.24	2349.41	4947.71
3304.23	2005.15	4620.46
3308.23	1627.13	4687.57
3312.23	1650.02	4748.22
3316.22	1347.18	4695.79
3320.22	1196.2	4697.63
3324.22	1323.83	4652.86
3328.21	1601.68	4803.47
3332.21	1521.26	4371.28
3336.21	1727.95	4277.9
3340.2	1826.1	3920.34
3344.2	1624.13	3310.75
3348.2	1332.35	2898.83
3352.19	1380.81	2488.35
3356.19	1429.79	2283.8
3360.19	1215.44	1779.2
3364.18	1231.15	1623.98
3368.18	1219.57	1451.36
3372.18	1008.77	1172.5
3376.18	1221.11	1700.83
3380.17	1178.34	1687.85
3384.17	1188.93	1631.91
3388.17	1127.33	1500.2
3392.16	1163.39	1389.72
3396.16	1231.96	1445.53
3400.16	1014.63	1236.39
3404.15	944.981	1299.23
3408.15	636.255	1065.81
3412.15	418.108	1187.86
3416.14	418.374	1542.55
3420.14	450.968	1641.74
3424.14	813.685	2132.58
3428.13	683.068	2166.35
3432.13	696.938	2211.05
3436.13	868.57	2256.23
3440.13	945.393	2169.63
3444.12	1032.43	2145.83
3448.12	925.018	1892.02
3452.12	858.907	1686.5
3456.11	862.245	1529.51
3460.11	986.131	1633.51
3464.11	1103	2025.21
3468.1	894.417	1998.62
3472.1	792.787	1998.55
3476.1	757.205	1953.87
3480.09	480.45	1749.75
3484.09	422.544	1674.14
3488.09	326.318	1363.73
3492.08	377.093	1197.75
3496.08	411.476	1157.68
3500.08	616.726	1245.91
3504.08	721.916	1307.77
3508.07	990.199	1671.01
3512.07	1070.17	1755.98
3516.07	1108.23	1729.47
3520.06	990.525	1741.63
3524.06	844.061	1449.73
3528.06	916.306	1278.88
3532.05	920.254	1202.17
3536.05	803.008	1051.47
3540.05	920.095	1040.45
3544.04	1080.98	1225.11
3548.04	1264.25	1498.15
3552.04	1160.98	1359.59
3556.03	1260.07	1504.51
3560.03	1219.35	1633.89
3564.03	1133.91	1417.32
3568.03	1101	1406.31
3572.02	911.096	1149.46
3576.02	839.446	911.922

## Sheet: Fig 1D, Tof-SIMS, pos
Fig 1D and Supp. Fig. 1, ToF-SIMS depth profiles, positive mode, fiber sheath
Run	I171122c
Fragment	H+	C+	CH+	CH_2+	CH_3+	NH_3+	NH_4+	H_3O+	C_2H_2+	C_2H_3+	CH_2N+	C_2H_4+	CHO+	CH_3N+	C_2H_5+	CH_2O+	CH_4N+	CH_3O+	CH_5N+	C_3H_2+	C_3H_5+	C_2H_2O+	C_2H_4N+	C_2H_3O+	CH_3N_2+	C_2H_5N+	C_3H_7+	CH_2NO+	CH_4N_2+	C_2H_6N+	CHS+	C_2H_5O+	PO+	CH_3S+	Na_2H+	CHNNa+	C_4H_2+	C_4H_3+	C_3HO+	C_4H_5+	C_3H_4N+	C_3H_3O+	C_4H_7+	Fe+	C_3H_6N+	C_3H_5O+	C_4H_9+	Ni+	C_3H_8N+
Mz	1.0066	11.9996	13.0075	14.0151	15.0232	17.026	18.0351	19.0183	26.0148	27.023	28.0183	28.0302	29.0019	29.0259	29.0391	30.0093	30.0347	31.0178	31.0418	38.0145	41.0385	42.0093	42.0341	43.0176	43.0289	43.0414	43.0546	44.0133	44.0366	44.0508	44.9801	45.0339	46.9679	46.9872	46.9872	50.0001	50.0141	51.0222	53.0007	53.0387	54.0336	55.0186	55.055	55.9363	56.0508	57.0337	57.0706	57.9349	58.0666
Sputter Time (s)	Counts	Counts	Counts	Counts	Counts	Counts	Counts	Counts	Counts	Counts	Counts	Counts	Counts	Counts	Counts	Counts	Counts	Counts	Counts	Counts	Counts	Counts	Counts	Counts	Counts	Counts	Counts	Counts	Counts	Counts	Counts	Counts	Counts	Counts	Counts	Counts	Counts	Counts	Counts	Counts	Counts	Counts	Counts	Counts	Counts	Counts	Counts	Counts	Counts
6.5536	681.378	81.2509	151.898	291.363	794.063	111.542	1026.96	80.2508	466.07	2841.04	2717.25	444.924	414.887	251.436	1451.82	36.1027	3240.57	306.672	209.773	262.001	2557.08	158.077	1410.14	766.312	1872.72	528.109	1105.5	620.921	386.85	2278.23	104.478	367.544	59.142	319.355	320.36	577.563	196.827	436.475	219.149	835.583	697.491	1905.04	1396.52	23.0203	1980.79	291.458	384.58	7.00187	468.661
19.6608	696.132	101.398	151.898	286.183	690.401	90.359	901.559	62.1468	455.631	2379.11	2474.86	404.316	362.277	224.288	1238.42	10.0258	2770	241.286	145.629	236.565	2184.76	144.901	1235.62	619.452	1614.63	490.357	889.982	531.022	401.28	1988.58	113.559	316.02	88.2962	329.299	331.364	522.385	173.88	352.466	168.325	675.57	594.044	1660.69	1171.83	25.0265	1785.01	223.19	299.511	21.0189	382.446
32.768	715.126	124.589	132.678	263.67	673.376	73.2293	790.762	60.1375	449.381	2310.08	2308.84	437.017	378.605	198.332	1092.59	21.0592	2452.15	233.147	146.592	214.158	1892.29	176.23	1144.27	653.61	1566.98	465.07	799.158	448.087	377.345	1699.01	110.539	281.423	117.548	332.164	333.173	525.524	189.715	353.966	166.261	630.249	548.949	1436.61	1008.6	26.0258	1582.88	207.705	247.445	45.0791	335.173
45.8752	733.147	115.507	141.773	261.73	711.404	85.3569	685.298	61.1468	454.306	2303.46	2167.95	319.792	375.574	152.4	1110.5	22.0639	2291.26	284.16	125.399	215.077	1823.83	157.024	1029.01	659.156	1433.27	390.158	843.91	392.184	354.377	1543.05	106.486	226.898	96.3527	367.754	368.79	504.807	173.629	349.329	139.966	546.626	509.956	1307.83	940.105	36.0546	1305.72	183.104	205.885	56.1266	318.074
58.9824	698.241	136.709	176.204	269.856	624.063	71.2329	700.717	108.455	443.092	2179.97	2006.75	352.892	499.804	193.943	1077.65	23.0856	2013.34	381.577	125.298	220.241	1683.8	157.055	972.989	633.608	1314.87	391.516	765.282	393.133	318.068	1358.22	111.557	225.748	109.48	352.71	354.727	496.453	173.496	306.075	163.306	548.855	453.085	1230.69	854.134	36.0522	1128.71	207.139	200.859	39.058	332.172
72.0896	760.612	122.57	173.137	233.128	648.324	63.1838	584.448	125.599	408.026	2089.96	1878.31	352.819	568.779	155.675	965.109	29.1196	1931.09	499.559	111.709	214.059	1656.25	180.347	841.124	658.947	1176.79	310.179	738.538	342.842	286.739	1255.83	66.1917	293.322	122.58	394.539	396.589	459.07	135.314	340.487	196.747	524.759	410.7	1210.43	839.41	22.0198	1031.47	227.617	191.524	39.058	306.641
85.1968	787.129	130.648	142.773	271.982	668.476	67.2262	569.619	144.818	421.677	1999.71	1676.72	306.641	675.482	155.881	994.28	36.177	1671.47	597.567	125.284	223.272	1537.82	188.449	840.187	769.264	1130.79	283.409	740.559	317.162	261.766	1181.87	65.2162	321.481	116.524	430.766	430.766	439.403	160.187	292.847	212.103	513.3	372.178	1060.62	743.544	30.0366	926.772	296.76	206.149	33.0441	313.774
98.304	769.152	110.463	154.934	266.752	668.058	74.2742	531.129	198.508	430.825	1938.08	1667.85	290.247	791.058	140.123	935.025	61.3062	1552.53	690.107	94.3314	221.238	1507.35	206.738	770.064	714.02	1094.16	261.329	679.479	338.673	253.818	1085.59	72.2484	297.602	84.2763	525.763	529.913	419.667	162.049	274.373	210.068	523.159	324.742	990.425	656.045	34.0441	872.671	307.301	163.705	19.0152	293.711
111.411	847.791	118.543	159.971	309.694	652.378	81.333	478.18	238.147	405.024	1950.25	1500.97	284.231	882.526	122.653	879.629	71.3621	1441.53	829.802	81.3258	211.028	1344.49	214.879	711.965	719.065	1012.61	227.321	630.88	266.904	245.29	970.5	67.2075	322.103	103.414	549.691	549.691	431.131	141.285	308.798	228.214	453.203	291.9	999.75	633.374	27.0297	705.758	324.21	150.3	17.011	230.073
124.518	840.326	149.852	165.058	259.728	611.475	48.1324	437.814	220.864	398.462	1792.69	1335.62	252.681	995.613	129.194	831.761	60.2778	1287.98	917.668	88.3542	187.703	1239.16	207.682	620.336	760.673	922.349	220.458	603.801	271.091	210.03	887.964	56.154	323.518	97.3674	610.424	613.543	381.518	132.418	284.646	261.971	468.6	297.847	851.756	621.27	20.0152	759.773	356.921	137.952	16.012	229.641
137.626	825.474	137.72	172.123	277.942	609.378	57.1907	409.913	239.165	406.769	1723.35	1256.38	216.447	949.045	106.959	784.637	73.4009	1149.2	916.41	71.0574	196.734	1212.14	199.612	592.004	731.951	797.014	194.964	541.107	249.578	183.429	865.764	54.1309	313.719	83.2825	630.938	630.938	354.78	125.933	254.334	230.339	411.755	271.285	883.103	560.069	16.011	678.93	373.633	124.301	15.0086	205.074
150.733	787.129	127.618	147.863	282.072	585.289	42.125	401.532	258.529	354.213	1649.53	1216.78	220.142	1004.41	79.1537	756.833	58.302	1153.79	916.605	79.671	194.815	1150.27	218.91	521.74	699.007	791.598	194.451	533.067	255.63	180.395	782.24	49.1179	332.382	87.2895	663.841	666.966	375.342	116.785	228.665	256.901	441.763	281.501	819.225	472.693	25.0238	653.629	323.682	113.322	7.00187	199.793
163.84	810.509	124.589	174.163	297.456	622.916	55.183	367.572	230.003	394.432	1620.45	1141.62	226.611	1019.07	94.5274	681.923	73.4274	1047.74	921.041	74.2903	183.583	1129.53	199.64	489.151	708.41	811.811	171.975	443.393	230.109	177.095	683.407	41.0767	332.23	85.2763	653.256	654.262	339.4	115.429	227.985	242.517	427.751	275.249	793.482	491.901	28.0355	540.826	320.596	123.628	17.0123	189.41
176.947	775.455	110.463	183.287	270.856	572.382	46.1262	360.456	231.038	375.824	1640.88	1147.9	214.479	958.334	91.8832	696.052	69.382	979.59	962.811	68.0527	166.339	1058.73	215.869	513.65	705.178	819.852	166.393	512.194	206.802	178.538	688.675	51.1227	311.746	100.383	652.968	655.991	317.889	120.398	248.291	250.632	417.397	224.833	753.055	521.742	21.0184	612.624	314.348	126.598	10.0038	177.144
Run	I180124a
Fragment	H+	C+	CH+	CH_2+	CH_3+	NH_3+	NH_4+	H_3O+	C_2H_2+	C_2H_3+	CH_2N+	C_2H_4+	CHO+	CH_3N+	C_2H_5+	CH_2O+	CH_4N+	CH_3O+	CH_5N+	C_3H_2+	C_3H_5+	C_2H_2O+	C_2H_4N+	C_2H_3O+	CH_3N_2+	C_2H_5N+	C_3H_7+	CH_2NO+	CH_4N_2+	C_2H_6N+	CHS+	C_2H_5O+	PO+	CH_3S+	Na_2H+	CHNNa+	C_4H_2+	C_4H_3+	C_3HO+	C_4H_5+	C_3H_4N+	C_3H_3O+	C_4H_7+	Fe+	C_3H_6N+	C_3H_5O+	C_4H_9+	Ni+	C_3H_8N+
Mz	1.0066	11.9995	13.0074	14.015	15.0232	17.0261	18.0354	19.0186	26.0148	27.0232	28.0188	28.0307	29.0023	29.026	29.0396	30.0098	30.0353	31.0186	31.0422	38.0151	41.0396	42.0103	42.035	43.0186	43.0297	43.0419	43.0557	44.0141	44.0372	44.0518	44.9798	45.0348	46.9687	46.9891	46.9891	50.0008	50.0147	51.0233	53.0018	53.0401	54.0344	55.0198	55.0566	55.9352	56.0526	57.0356	57.0715	57.9355	58.0682
Sputter Time (s)	Counts	Counts	Counts	Counts	Counts	Counts	Counts	Counts	Counts	Counts	Counts	Counts	Counts	Counts	Counts	Counts	Counts	Counts	Counts	Counts	Counts	Counts	Counts	Counts	Counts	Counts	Counts	Counts	Counts	Counts	Counts	Counts	Counts	Counts	Counts	Counts	Counts	Counts	Counts	Counts	Counts	Counts	Counts	Counts	Counts	Counts	Counts	Counts	Counts
6.5536	659.78	125.392	144.527	324.665	992.578	106.3	1250.03	76.1445	536.705	3615.06	2923	819.3	515.438	278.385	2504.91	27.0389	4142.58	585.645	271.094	282.217	3762.84	181.984	1521.94	1386.16	2041.37	866.342	2145.14	712.253	511.198	3136.39	274.891	1522.71	38.0361	978.318	980.422	762.362	299.335	634.84	1140.51	1202.62	703.79	2484.23	2497.96	12.0049	2787.49	470.777	755.789	11.0047	652.331
19.6608	734.296	104.271	145.549	317.583	823.042	98.2989	1151.78	53.0702	513.21	3023.5	3056.36	690.564	410.336	247.79	1674.17	21.0233	3715.24	334.854	208.707	291.442	3243.11	174.879	1434.81	856.462	1853.97	838.574	1378.03	639.281	452.778	2899.7	108.298	690.885	58.0841	706.317	709.434	730.407	276.819	473.28	534.204	891.012	659.768	2180.96	1576.72	6.0012	2586.08	363.813	499.892	65.106	526.415
32.768	736.371	120.361	162.683	310.471	810.495	81.1928	941.085	69.1226	519.478	2732.66	2471.55	617.134	428.941	231.515	1581.38	25.0306	3160.69	364.393	186.394	257.87	2830.7	158.678	1267.71	777.756	1732.07	703.982	1191.63	550.796	455.904	2350.86	131.445	672.878	65.1057	730.487	735.69	671.254	221.511	437.291	497.258	762.793	521.144	1777.13	1456.46	15.0066	1970.41	292.447	407.523	115.349	399.979
45.8752	764.401	137.471	181.832	292.208	769.066	109.326	854.328	97.2356	484.608	2539.94	2313.92	520.599	469.672	194.572	1348.97	22.0331	2647.78	385.774	155.697	239.714	2417.75	176.835	1043.34	848.682	1623.08	565.872	1026.67	432.89	361.337	2028.41	132.447	503.767	70.1226	703.667	706.785	698.235	244.899	392.234	477.795	675.751	518.158	1556.21	1288.79	18.0106	1620.99	264.959	335.5	128.411	388.31
58.9824	777.951	113.32	151.587	349.093	739.747	84.1925	750.308	106.281	485.662	2367.16	2074.45	412.843	550.689	172.571	1353.66	32.0605	2230.25	493.176	118.321	254.947	2330.7	169.777	1034.92	805.5	1489.32	504.895	949.72	414.531	329.342	1698	87.1982	419.275	103.271	849.019	854.263	660.081	212.052	347.002	406.252	603.943	439.853	1306.8	1117.47	13.005	1406.36	287.182	289.696	113.326	425.575
72.0896	762.362	136.464	176.795	309.455	736.595	90.2552	651.777	135.464	436.47	2378.91	1905.59	438.68	666.353	157.948	1177.51	40.0837	2011.38	586.61	122	230.539	2114.1	197.104	910.78	760.943	1252.5	391.634	872.813	350.214	312.944	1396.95	76.1674	383.701	91.2119	948.4	951.511	613.356	229.195	325.35	374.703	606.412	412.488	1164.41	927.534	25.018	1137.88	317.906	268.632	92.2165	416.531
85.1968	844.643	153.587	192.926	312.502	706.559	66.1445	557.006	186.878	471.602	2298.53	1709.48	383.601	789.641	143.246	1138.61	46.0944	1809.7	699.468	97.6894	189.067	1964.24	183.92	814.211	798.715	1168.88	401.968	801.249	290.212	322.194	1292.47	70.1261	391.76	104.281	975.424	976.479	568.15	188.158	314.66	392.926	548.613	376.626	1079.21	868.091	32.0256	1039.13	325.861	206.3	85.1851	363.255
98.304	839.385	158.634	191.955	285.047	688.985	60.1338	539.61	198.985	433.387	2151.48	1541.58	389.231	840.771	132.005	1021.46	64.1571	1588.66	806.169	112.884	247.784	1861.5	196.005	715.989	814.894	1062.17	329.48	756.24	303.392	232.594	1090.59	57.0898	365.063	93.2221	1121.96	1125.15	600.016	162.463	302.114	342.023	515.83	289.909	955.901	777.127	20.01	835.704	338.009	190.673	57.0813	278.249
111.411	871.695	135.457	180.814	300.314	662.217	61.1393	459.487	190.916	422.301	2072.3	1428.59	355.152	938.797	130.585	880.633	67.1829	1331.07	878.243	88.0624	206.305	1719.62	198.08	622.531	774.471	1000.92	299.318	690.978	260.774	218.701	944.579	65.1122	366.099	99.2554	1135.17	1138.37	491.018	173.964	238.784	372.513	477.227	290.066	831.234	662.416	17.0072	740.675	360.431	158.681	61.1008	272.125
124.518	907.239	156.611	183.887	294.253	638.185	55.1094	420.836	219.195	437.558	1921.11	1335.48	323.284	991.424	104.418	844.065	71.1914	1257.63	892.804	76.5512	194.132	1576.97	211.214	615.68	769.069	940.259	255.281	598.264	222.329	216.233	820.894	54.0837	346.664	94.2213	1220.02	1223.23	454.178	159.209	258.32	330.813	483.423	245.258	810.044	623.442	28.021	717.337	329.66	173.876	31.024	285.326
137.626	908.285	170.725	189.907	294.297	638.249	56.1231	422.792	229.308	401.924	1748.13	1252.06	320.684	1036.57	112.103	771.943	73.219	1118.1	919.997	90.3192	192.148	1508.66	202.053	554.978	753.49	843.992	246.139	568.778	220.289	179.259	837.205	50.0675	337.584	116.343	1278.15	1278.15	434.727	156.981	232.022	354.254	446.664	237.219	748.873	607.213	34.0289	592.587	326.778	142.68	40.042	225.008
150.733	888.413	150.564	207.087	294.238	677.668	50.1119	371.791	231.342	405.844	1707.87	1121.54	274.646	983.169	98.0542	758.203	87.2462	1028.61	967.303	84.2401	212.393	1433.27	236.485	496.561	787.965	787.11	214.155	521.35	202.079	182.126	690.032	44.0508	349.814	107.303	1357.14	1358.22	416.38	123.949	240.946	379.689	409.411	228.926	727.686	522.785	19.009	551.33	342.115	126.416	29.0239	212.084
163.84	903.1	157.618	190.926	289.178	617.669	43.0762	363.646	215.173	395.806	1642.23	1062.36	268.595	1035.99	84.5266	722.089	74.2227	947.679	944.04	83.0721	165.816	1330.61	209.133	490.712	708.221	790.57	219.876	511.648	187.943	146.221	670.271	46.0552	330.407	93.2259	1384.21	1390.53	379.651	120.641	248.982	337.935	364.953	177.187	691.544	494.102	25.0157	590.388	321.322	123.087	33.0272	220.933
Run	I190220b
Fragment	H+	C+	CH+	CH_2+	CH_3+	NH_3+	NH_4+	H_3O+	C_2H_2+	C_2H_3+	CH_2N+	C_2H_4+	CHO+	CH_3N+	C_2H_5+	CH_2O+	CH_4N+	CH_3O+	CH_5N+	C_3H_2+	C_3H_5+	C_2H_2O+	C_2H_4N+	C_2H_3O+	CH_3N_2+	C_2H_5N+	C_3H_7+	CH_2NO+	CH_4N_2+	C_2H_6N+	CHS+	C_2H_5O+	PO+	CH_3S+	Na_2H+	CHNNa+	C_4H_2+	C_4H_3+	C_3HO+	C_4H_5+	C_3H_4N+	C_3H_3O+	C_4H_7+	Fe+	C_3H_6N+	C_3H_5O+	C_4H_9+	Ni+	C_3H_8N+
Mz	1.0066	11.9995	13.0074	14.015	15.0232	17.0261	18.0354	19.0186	26.0148	27.0232	28.0188	28.0307	29.0023	29.026	29.0396	30.0098	30.0353	31.0209	31.0422	38.0151	41.0396	42.0103	42.035	43.0186	43.0297	43.0419	43.0557	44.0141	44.0372	44.0518	44.9798	45.0348	46.9687	46.9891	46.9891	50.0008	50.0147	51.0233	53.0018	53.0401	54.0344	55.0198	55.0566	55.9352	56.0558	57.0356	57.0715	57.9355	58.0682
Sputter Time (s)	Counts	Counts	Counts	Counts	Counts	Counts	Counts	Counts	Counts	Counts	Counts	Counts	Counts	Counts	Counts	Counts	Counts	Counts	Counts	Counts	Counts	Counts	Counts	Counts	Counts	Counts	Counts	Counts	Counts	Counts	Counts	Counts	Counts	Counts	Counts	Counts	Counts	Counts	Counts	Counts	Counts	Counts	Counts	Counts	Counts	Counts	Counts	Counts	Counts
6.5536	1940.19	351.542	499.099	942.454	2854.58	292.249	4387.93	323.394	1547.83	11666.9	8812.53	2008.34	1672.96	1097.14	9599.19	219.042	13065.9	1586.59	696.995	1209.27	19289.7	983.339	5976.76	7731.37	6093.43	2640.01	7334.94	3214.82	1163.87	10418.4	3852.31	2473.37	974.204	568.34	581.767	208.518	1180.99	3468.83	878.84	5830.18	2856.67	8600.73	10202.6	113.191	9555.8	2266.48	3287.83	268.013	4110.68
19.6608	1729.7	412.147	454.618	820.585	1831.19	269.2	2767	251.819	1201.7	6152.84	5735.61	1363.47	1247.47	675.193	3695.38	142.503	6958.05	1025.45	400.909	733.855	7858.95	655.241	3141.41	4533.83	4033.14	1726.9	2850.44	1566.98	852.909	5916.74	607.672	1280.2	841.201	213.099	219.23	129.429	514.729	1263.25	420.321	2213.01	1503	4910.79	3758.9	93.1217	5382.57	1024.89	1206.28	653.666	1416.31
32.768	1871.03	404.035	461.7	851.311	1816.8	282.29	2930.33	417.273	1218.85	5797.09	5659.83	1240.91	1601.93	603.955	3275.73	143.547	6706.5	1413.22	439.446	712.242	7260.56	691.038	3085.44	4868.47	4355.09	1643.96	2354.41	1448.05	927.076	5593.85	520.112	1413.25	864.508	200.85	204.954	116.412	486.288	1191.56	473.028	2030.91	1409.65	4668.43	2959.85	97.1302	4839.63	1242.22	858.799	835.155	1191.38
45.8752	1966.39	404.055	526.526	785.848	2039.42	280.288	3260.13	727.785	1162.81	6171.26	5615.3	1264.98	2448.8	625.228	3737.56	232.159	6876.78	2516.95	407.05	741.015	8005.41	826.88	3106.23	5360.23	4557.45	1670.59	2426.2	1441.36	984.767	5906.37	491.72	1789.37	935.209	188.928	200.194	154.676	526.636	1310.26	509.998	2373.25	1399.85	5244.52	2967.5	115.179	4980.64	1763.97	817.174	625.255	1223.07
58.9824	1862.51	430.296	497.137	827.899	2271.01	345.059	3429.48	1233.47	1212.56	6576.41	5345.68	1328.4	3495.84	698.506	4077.39	294.737	6988.06	3895.41	442.052	730.809	8728.88	1086.87	3100.59	6087.48	5111.1	1747.57	2442.1	1449.94	1030.1	5790.05	378.382	2377	1060.52	182.27	184.325	156.703	546.11	1379.24	600.274	2777.06	1411.29	5484.63	2935.71	95.1333	4859.81	2498.15	765.617	488.142	1238.34
72.0896	2043.18	441.482	577.168	822.524	2381.42	295.576	3561.24	1575.37	1273.04	6897.27	5297.84	1299.05	4268.27	651.078	4065.46	391.655	6574.41	5040.83	387.056	832.823	9300.67	1271.89	2860.68	6588.69	5146.35	1437.62	2555.05	1346.51	1062.57	5315.79	373.28	2894.78	1049.5	177.113	185.35	164.772	596.243	1493.25	696.913	3033.44	1291.93	5609.35	2922.32	124.219	4425.15	3174.9	806.147	414.249	1252.34
85.1968	2069.49	438.383	520.42	893.116	2496.08	303.649	3697.31	1930.03	1200.99	6983.36	5102.79	1232.67	4829.02	605.249	4243.85	382.574	6289.5	5666.34	342.184	796.37	9551.28	1393.01	2823.95	7304.37	5176.75	1406.37	2579.56	1363.35	1051.9	5161.68	342.937	3174.44	965.87	181.805	184.884	150.588	521.282	1448.42	791.405	3227.05	1253.08	5653.1	2898.2	106.165	4321.53	3835.44	693.592	398.134	1181.05
98.304	2178.09	462.665	550.854	900.39	2637.44	300.666	3708.08	2163.97	1241.91	7233.07	4974.76	1160.47	4976.76	650.081	4421.9	454.461	6280.5	6500.98	364.898	805.022	9777.94	1453.7	2842.78	7718.26	4837.67	1457.13	2548.09	1318.59	1021.69	5155.52	320.647	3497.5	906.917	187.792	198.044	160.716	600.208	1495.16	768.726	3404.41	1294.18	5933.29	2801.95	122.203	4248.76	4200.72	690.682	376.922	1161.93
111.411	2044.12	462.677	551.882	882.023	2555.3	283.433	3664.13	2163.75	1242.95	7331.13	4887.82	1168.88	5372.98	657.133	4463.17	476.613	6176.32	6617.59	366.113	814.894	9817.55	1522.78	2777.76	7984.79	5014.49	1328.41	2661.25	1344.25	1021.94	4931.26	302.561	3478.49	876.247	174.257	177.331	157.757	552.36	1459.04	786.381	3414.61	1211.23	5853.75	2794.76	114.19	4151.99	4402.96	738.729	345.66	1193.65
124.518	1987.4	417.189	533.58	901.3	2631.71	268.213	3839.4	2209.58	1262.82	7306.54	4729.32	1225.87	5236.55	651.374	4425.28	454.235	6156.95	6659.72	364.06	792.038	10029.9	1560.14	2764.32	7842.33	4839.95	1318.49	2691.41	1334.14	1005.63	5117.93	334.871	3501.1	841.22	193.592	198.716	160.766	545.226	1482.24	813.299	3394.68	1194.88	5911.75	2787.04	94.125	4166.65	4336.46	747.043	311.319	1185.48
137.626	1999.06	411.116	519.381	857.292	2502.09	291.437	3868.55	2175.03	1154.86	7231.34	4823.96	1179.78	5210.18	654.489	4394.44	447.277	6372.49	6397.65	415.312	825.551	9921.42	1542.48	2740.91	7524.89	5077.89	1394.92	2509.45	1239.05	1053.31	5235.99	362.094	3444.67	849.376	170.007	175.129	176.861	518.851	1364.66	747.606	3471.1	1167.11	5850.64	2824.25	123.204	4207.65	4224.71	750.09	355.678	1186.74
150.733	1979.04	384.847	477.878	862.358	2498.15	281.388	3764.39	1977.56	1163.27	7236.94	4844.64	1108.68	4951.43	672.482	4506.43	422.962	6429.2	6200.96	376.361	815.496	9731.5	1453.15	2805.84	7702.91	4937.23	1398.65	2641.17	1301.65	1028.2	5014.03	322.788	3365.43	852.524	202.877	209.025	182.744	525.698	1399.18	735.09	3244.88	1265.45	6060.56	2751.64	113.184	4295.32	4155.41	731.554	323.437	1149.22
[truncated: 33 more columns]

## Sheet: Fig 1E, Tof-SIMS, neg
Fig 1E and Supp. Fig. 1, ToF-SIMS depth profiles, negative mode, fiber sheath
Run	I180125a
Fragment	H-	C-	CH-	NH-	O-	C_2-	C_2H-	CN-	CHO-	CH_3O-	S-	C_3-	C_3H-	C_2N-	C_3H_2-	C_2HN-	C_3H_3-	C_2O-	CN_2-	C_2H_2N-	C_2HO-	CHN_2-	CNO-	C_2H_3O-	CH_2NO-	CHO_2-	CH_3S-	C_4-	C_4H-	C_3N-	C_4H_3-	C_3O-	C_3H_2N-	C_3HO-	C_3H_2O-	C_3H_4N-	C_3H_3O-	C_2S-	C_2H_2NO-	C_2HS-	C_2HO_2-	C_3H_5O-	CSN-	C_2H_2O_2-	C_2H_4NO-	C_2H_3O_2-	C_5-	C_2H_4O_2-	C_5H-
Mz	1.00749	11.9998	13.0078	15.0108	15.9954	24.0003	25.0085	26.0054	29.0044	31.0201	31.9724	36.0009	37.0087	38.004	38.0166	39.0121	39.0257	39.9958	40.0076	40.0215	41.0027	41.0238	42.006	43.0211	44.0249	45	46.9991	48.0012	49.0092	50.0091	51.0254	51.9961	52.0262	53.0044	54.0136	54.0388	55.021	55.9744	56.0184	56.9791	57.0024	57.0425	57.9822	58.008	58.0426	59.0173	60.0009	60.0192	61.0109
Sputter time (s)	Counts	Counts	Counts	Counts	Counts	Counts	Counts	Counts	Counts	Counts	Counts	Counts	Counts	Counts	Counts	Counts	Counts	Counts	Counts	Counts	Counts	Counts	Counts	Counts	Counts	Counts	Counts	Counts	Counts	Counts	Counts	Counts	Counts	Counts	Counts	Counts	Counts	Counts	Counts	Counts	Counts	Counts	Counts	Counts	Counts	Counts	Counts	Counts	Counts
6.5536	12455.2	2530.31	4950.45	195.708	15748.7	2447.16	7259.76	53370.9	114.249	62.0967	613.8	512.747	372.851	595.394	333.255	912.194	295.938	353.283	821.335	3166.9	2510.45	3972.9	43889.1	1330.38	1530.34	1310.45	245.035	385.843	1245.61	3532.94	200.718	64.0815	622.257	201.772	58.0887	459.102	476.277	51.0473	394.364	211.823	191.207	193.473	759.549	683.043	1209.16	1487.97	215.998	71.1436	185.197
19.6608	12694.7	1960.06	4006.64	170.546	13640.9	1882.33	5767.75	44337.4	89.1507	54.0701	1143.51	376.59	302.802	526.014	211.948	747.158	214.454	289.528	665.727	2254.49	1953.96	2699.99	32613.7	939.761	1114.01	1314.37	219.586	305.425	905.479	2810.39	161.141	59.0676	437.822	186.634	41.0632	316.533	360.95	125.294	310.907	510.709	271.438	123.757	1374.68	632.313	760.939	1394.64	186.353	54.8131	129.203
32.768	12616.2	1963.73	3795.63	146.415	13644	1976.74	5843.7	40142.3	167.527	72.1066	1325.61	364.415	284.738	455.753	207.298	688.618	195.373	342.143	562.549	1999.67	2329.17	2583.72	28711.7	1263.74	968.626	2118.88	224.719	296.021	930.278	2508.48	157.075	68.0866	401.146	222.919	54.0845	275.021	613.743	126.303	298.632	562.776	411.613	157.275	1452.91	843.226	681.109	2566.73	202.451	78.1878	135.222
45.8752	12542.8	1946.59	3892.53	127.312	13943.5	1888.11	5848.11	36792.6	254.17	103.203	1024.89	419.205	308.342	451.686	221.513	607.682	198.974	361.415	612.65	1729.94	2771.35	2594.68	26110.2	1616.96	845.991	3417.86	224.55	301.032	892.987	2224.04	188.095	75.1051	367.761	342.135	55.0771	276.026	976.532	108.22	275.187	377.647	598.905	173.571	1010.11	1342.36	670.971	4083.6	167.778	110.538	150.338
58.9824	12616.2	1825.29	3639.44	116.254	14106.5	1909.47	6270.49	34216.7	378.606	156.463	753.297	374.537	366.213	392.79	227.208	540.328	192.253	442.571	583.213	1725.82	3315.75	2622.83	23505.8	2263.69	817.095	5017.86	205.643	290.677	996.392	2178.52	192.211	97.1749	331.447	471.042	78.1594	244.958	1337.93	76.1107	267.827	288.56	853.281	255.903	674.685	1826.31	629.386	6063.97	166.831	133.943	168.684
72.0896	12310.7	1807.03	3441.21	108.224	14374.1	1876.39	6445.9	31789.8	517.88	195.719	553.55	420.191	371.397	402.935	228.332	559.775	225.248	504.598	581.448	1433.72	3888.23	2790.42	21451.6	2731.97	788.176	6319.59	189.411	315.247	1047.57	1989.59	236.766	112.24	281.875	629.177	73.1471	196.352	1660.57	69.0967	252.582	203.775	1034	319.705	495.714	2395.99	596.725	7871.21	149.455	200.917	180.743
85.1968	12336.9	1790.99	3570.86	110.228	13980.8	1764.83	6644.02	29597.5	552.55	229.041	514.804	453.736	440.393	328.958	254.374	487.289	238.057	446.621	580.232	1296.82	4308.14	2845.34	20020.4	3083.87	715.042	7152.49	181.034	308.91	1085.44	1872.49	252.887	101.201	263.478	632.268	72.1232	196.326	2019.94	42.0351	267.66	160.49	1234.65	320.447	426.526	2708.9	547.023	9111.12	137.15	219.992	168.561
98.304	11964.5	1750.61	3405.91	91.1674	13744.3	1904.68	6259.85	27800.5	612.816	229.002	461.854	388.733	427.428	350.219	259.639	457.854	206.097	579.092	534.099	1228.68	4517.68	2836.58	18394.3	3161.95	657.169	7861.97	158.614	294.498	1098.28	1746.48	244.771	96.1818	254.26	656.907	92.2171	163.116	2093.09	43.0336	245.385	159.484	1323.24	330.965	388.828	2987.92	580.207	10085.1	146.334	219.116	154.352
111.411	11729.8	1631.92	3278.98	100.182	13798.7	1747.97	6496.79	26351.9	665.018	277.472	432.395	406.995	461.902	309.736	240.812	441.571	243.785	562.714	523.205	1196.81	4671.61	2826.32	17609.8	3444.38	634.899	8068.44	139.406	343.213	1100.1	1632.63	268.007	110.236	234.142	718.314	96.2307	136.908	2218.6	40.032	231.19	134.357	1372.67	371.628	342.363	3147.76	554.503	10494.1	142.151	230.135	193.755
124.518	11364.3	1659.31	3288.47	105.212	13428.8	1754.04	6466.14	25375.6	710.161	250.187	391.79	400.906	433.735	310.748	241.922	461.922	248.088	573.964	540.15	1140.32	4739.43	2657.05	16407.2	3414.4	582.368	8224.96	164.505	325.925	1143.42	1655.17	275.915	130.318	211.05	755.392	107.32	151.155	2187.08	35.0248	220.076	132.337	1374.73	364.602	334.176	3221.5	580.528	10595.6	139.058	229.027	182.613
137.626	10949.5	1625.42	3160.13	91.1541	13320.1	1752.84	6367.85	24436.3	640.415	256.214	397.891	432.379	435.698	291.539	243.712	436.474	239.655	597.504	539.552	1125.34	4635.26	2751.93	15751.9	3327.03	574.096	8273.48	152.456	291.323	1104.27	1614.79	283.11	121.276	226.167	743.103	98.2393	151.07	2239.8	44.0368	203.013	150.432	1416.88	338.308	340.337	3266.93	539.668	10609.1	135.025	227.942	199.885
150.733	10832	1570.17	3154.51	83.1315	12884	1634.39	6129.88	24218.3	683.416	244.124	370.483	388.733	418.312	308.725	252.04	392.862	231.176	562.755	529.623	1076.14	4615.87	2624.92	15620.8	3430.57	552.647	8016.51	136.268	302.59	1091.56	1449.73	243.583	103.197	223.916	729.693	106.27	141.996	2229.86	24.0113	201.921	104.208	1357.27	391.906	286.733	3180.7	550.65	10747.3	158.341	183.509	195.701
Run	I180322c
Fragment	H-	C-	CH-	NH-	O-	C_2-	C_2H-	CN-	CHO-	CH_3O-	S-	C_3-	C_3H-	C_2N-	C_3H_2-	C_2HN-	C_3H_3-	C_2O-	CN_2-	C_2H_2N-	C_2HO-	CHN_2-	CNO-	C_2H_3O-	CH_2NO-	CHO_2-	CH_3S-	C_4-	C_4H-	C_3N-	C_4H_3-	C_3O-	C_3H_2N-	C_3HO-	C_3H_2O-	C_3H_4N-	C_3H_3O-	C_2S-	C_2H_2NO-	C_2HS-	C_2HO_2-	C_3H_5O-	CSN-	C_2H_2O_2-	C_2H_4NO-	C_2H_3O_2-	C_5-	C_2H_4O_2-	C_5H-
Mz	1.00749	11.9998	13.0078	15.0108	15.9954	24.0003	25.0085	26.0054	29.0044	31.0201	31.9724	36.0009	37.0087	38.004	38.0166	39.0121	39.0257	39.9958	40.0076	40.0215	41.0027	41.0238	42.006	43.0211	44.0249	45	46.9991	48.0012	49.0092	50.0091	51.0254	51.9961	52.0262	53.0044	54.0136	54.0388	55.021	55.9744	56.0184	56.9791	57.0024	57.0425	57.9822	58.008	58.0426	59.0173	60.0009	60.0192	61.0109
Sputter time (s)	Counts	Counts	Counts	Counts	Counts	Counts	Counts	Counts	Counts	Counts	Counts	Counts	Counts	Counts	Counts	Counts	Counts	Counts	Counts	Counts	Counts	Counts	Counts	Counts	Counts	Counts	Counts	Counts	Counts	Counts	Counts	Counts	Counts	Counts	Counts	Counts	Counts	Counts	Counts	Counts	Counts	Counts	Counts	Counts	Counts	Counts	Counts	Counts	Counts
6.5536	84282.1	6821.57	14370.3	388.108	26992	8274.3	21675.9	76461	201.848	185.904	2059.44	1679.03	1247.96	1128.87	908.124	1618.16	689.824	892.237	1145.85	4873.04	6911.03	6382.4	62130	3678.49	2523.43	2785.89	497.212	1666.46	4890.21	6672.3	646.231	180.64	1061.62	580.992	197.882	793.668	1186.35	294.279	746.773	739.059	457.381	548.81	1673.72	1502.57	2583.84	3955.14	694.813	187.404	759.817
19.6608	66355.1	4634.35	8899.47	323.465	23870.1	4850.06	13917.1	66263.5	166.449	152.659	2728.06	966.044	741.209	971.515	479.487	1424.6	394.85	746.906	955.715	4434.84	5105.88	4607.29	56625.6	2583.88	2472.14	2652.73	577.652	870.11	2671.57	5440.91	364.671	165.523	961.477	425.774	141.523	829.381	1039.51	347.742	684.621	1407.35	524.863	319.125	3079.84	1229.23	1774.81	3259.54	424.963	138.311	435.165
32.768	64523.9	4175.96	8172	300.263	23727.7	4303.94	12543.6	60594.9	203.667	124.489	3036.11	872.807	675.432	837.996	425.65	1361.22	371.153	758.12	844.768	4105.79	4809.63	4040.14	51941.5	2324.18	2399.49	2779.15	610.202	713.087	2167.98	4594.74	298.223	160.436	894.682	449.059	134.446	755.132	1105.81	379.043	651.581	1585.45	574.848	273.72	3216.56	1160.76	1614.11	3384.6	385.811	132.911	336.168
45.8752	65185.7	4111.66	7989.52	337.596	23877	4114.91	11875.2	57013.8	260.076	167.89	2331.86	724.381	623.396	817.59	432.62	1209.62	306.662	707.074	784.06	3691.66	4977.41	3880.62	49052.2	2522.2	2265.55	3286.62	599.958	641.771	1928.27	4119.79	280.75	150.414	744.231	486.444	115.326	706.144	1265.09	244.847	691.742	1107.83	615.94	308.07	2406.36	1403.61	1683.93	4331.61	371.872	131.619	303.812
58.9824	64728.7	3915.72	7996.78	281.115	24490.9	4064.38	11970.9	54398.6	408.564	230.539	1671.7	731.505	671.023	803.171	394.171	1153.88	354.191	831.757	794.217	3508.08	5676.13	3821.21	46435	2887.58	2197.28	4443.93	578.277	610.374	1897.9	3868.67	330.229	165.482	678.893	591.111	121.386	631.858	1577.22	172.431	662.22	807.76	804.976	348.399	1586.13	1847.21	1412.9	5999.25	313.471	200.624	340.089
72.0896	43841.6	3630.58	7183.62	273.044	20506	3594.43	10683.2	38167.5	391.285	214.088	1248.68	683.52	572.364	737.777	392.365	1017.55	328.933	719.319	757.323	3030.5	5002.7	3527.33	32879.6	2878.75	2049.11	4763.48	490.79	527.884	1647.15	3293.25	318.828	157.396	695.879	594.163	139.378	554.025	1657.07	135.276	607.25	600.656	924.594	302.038	1123.73	1930.79	1314.86	6273.14	251.204	184.722	300.962
85.1968	59306.9	3579.46	7229.35	220.683	23692.4	3801.12	11569.8	46521.5	572.051	338.798	1113.26	704.974	622.818	717.481	394.272	980.544	339.98	798.921	798.571	2971.49	6523.22	3899.67	38622.4	3793.4	1839.39	6809.04	489.481	596.087	1906.05	3388.25	353.599	184.545	619.796	824.873	161.574	533.182	2264.79	114.193	554.957	486.2	1307.5	415.766	969.582	2674.06	1218.32	9104.03	283.394	219.38	330.534
98.304	61164	3666.37	7292.04	218.683	24004.7	3491.92	11529	46907	644.261	329.468	972.182	741.736	762.144	736.714	436.841	1001.08	321.492	938.309	856.497	2736.21	6875.22	4010.4	37626.7	4332.6	1721.85	7793.33	435.153	531.65	1833.62	3329.73	363.44	185.587	562.736	869.93	179.705	483.443	2491.04	93.1241	555.38	412.218	1429.11	397.697	863.393	2987.76	1205.75	10270.9	270.386	260.226	324.497
111.411	60116	3544.19	7144.07	209.616	23958.2	3468.78	11256.9	45821.3	757.723	329.622	926.018	704.934	765.558	655.119	413.202	914.858	339.32	989.77	798.913	2703.27	7271.11	3958.51	35941.3	4435.05	1652.75	8016.85	431.768	614.582	1827.05	3205.78	380.776	193.601	551.089	994.28	193.738	459.002	2635.92	90.1241	547.391	384.638	1459.9	408.607	740.872	3382.61	1195.44	10786.5	263.326	276.493	314.836
124.518	59169.5	3498.44	6921.43	193.525	23631	3529.81	11316.9	43744.3	745.456	342.543	937.23	736.568	710.52	672.519	435.028	919.938	340.397	910.577	833.851	2441.3	7348.2	3839.19	34384	4378.71	1549.92	8282.58	391.711	546.641	1755.56	3074.24	377.713	200.666	539.224	949.201	193.705	439.55	2609.38	89.1187	554.181	401.961	1552.15	429.156	707.603	3200.7	1129.87	11117.7	240.934	282.316	340.227
137.626	58080.7	3446.69	7001.06	200.564	23221.9	3436.69	11142.9	43373.9	696.447	381.164	883.883	741.694	737.973	689.852	430.065	849.39	328.436	909.598	761.428	2400.6	7305.3	3806.56	33330.3	4295.01	1532.28	8389.74	421.633	540.606	1813.33	3052.41	389.713	185.561	524.881	1031.54	163.563	406.763	2718.33	88.1213	480.931	375.604	1497.69	448.282	650.557	3306.26	1024.59	11002.9	230.681	264.756	356.681
150.733	56310	3352.18	6750.1	206.598	23327.3	3425.08	10858	41559	779.091	359.763	899.289	714.196	709.923	597.181	384.659	875.857	337.906	968.127	762.784	2309.82	7171.76	3600.13	32667.4	4458.89	1508.35	8204.34	366.54	512.839	1758.03	2926.36	353.117	211.705	456.596	989.193	182.611	419.019	2701.21	85.1132	447.311	363.414	1599.17	393.483	604.898	3158.97	981.402	11107.9	224.683	279.067	340.371
Run	I180322e
Fragment	H-	C-	CH-	NH-	O-	C_2-	C_2H-	CN-	CHO-	CH_3O-	S-	C_3-	C_3H-	C_2N-	C_3H_2-	C_2HN-	C_3H_3-	C_2O-	CN_2-	C_2H_2N-	C_2HO-	CHN_2-	CNO-	C_2H_3O-	CH_2NO-	CHO_2-	CH_3S-	C_4-	C_4H-	C_3N-	C_4H_3-	C_3O-	C_3H_2N-	C_3HO-	C_3H_2O-	C_3H_4N-	C_3H_3O-	C_2S-	C_2H_2NO-	C_2HS-	C_2HO_2-	C_3H_5O-	CSN-	C_2H_2O_2-	C_2H_4NO-	C_2H_3O_2-	C_5-	C_2H_4O_2-	C_5H-
Mz	1.00749	11.9998	13.0078	15.0108	15.9954	24.0003	25.0085	26.0054	29.0044	31.0201	31.9724	36.0009	37.0087	38.004	38.0166	39.0121	39.0257	39.9958	40.0076	40.0215	41.0027	41.0238	42.006	43.0211	44.0249	45	46.9991	48.0012	49.0092	50.0091	51.0254	51.9961	52.0262	53.0044	54.0136	54.0388	55.021	55.9744	56.0184	56.9791	57.0024	57.0425	57.9822	58.008	58.0426	59.0173	60.0009	60.0192	61.0109
Sputter time (s)	Counts	Counts	Counts	Counts	Counts	Counts	Counts	Counts	Counts	Counts	Counts	Counts	Counts	Counts	Counts	Counts	Counts	Counts	Counts	Counts	Counts	Counts	Counts	Counts	Counts	Counts	Counts	Counts	Counts	Counts	Counts	Counts	Counts	Counts	Counts	Counts	Counts	Counts	Counts	Counts	Counts	Counts	Counts	Counts	Counts	Counts	Counts	Counts	Counts
6.5536	132034	9493.07	21850.8	789.486	41433.5	9511.56	30509.6	103132	415.63	331.069	2564.41	2309.95	1960.18	1688.1	1631.08	3218.78	1403.94	1684.25	1790.08	10726.6	13336.8	11334.3	104173	7656.83	5618.86	4493.66	1368.03	1769.17	7109.96	10458.4	1059.92	380.338	2152.21	1252.46	395.99	1970.82	2549.78	315.286	1641.04	1317.26	1067.57	1273.95	2738.87	3377.65	5580.61	9067.03	900.611	324.077	1341.71
19.6608	116924	7644.56	16132.1	630.779	39816.6	7484.88	23643.4	105714	425.478	296.717	4107.14	1594.17	1404.45	1673.5	1032.86	2898.77	928.972	1542.56	1656.05	9993.62	10992.6	9593.62	101571	5697.91	5759.54	4527.82	1252.53	1284.72	4617.38	9336.42	676.136	329.83	2122.09	1051.83	321.067	1931.73	2326.01	505.145	1706.91	2360.15	1199.01	767.475	4688.23	2670.47	4132.33	8363.53	815.871	303.531	989.354
32.768	113374	6998.8	14734.1	567.864	39452.8	6978.4	21480.2	96177.5	519.509	344.161	4066.33	1439.82	1236.84	1545.74	871.183	2542.21	726.521	1419.19	1556.46	8568.33	9904.7	8526.13	89420.6	5483.98	4912.81	5111.44	1151.48	1063.55	3890.07	8164.11	566.403	251.026	1702.62	973.036	302.873	1561.57	2382.68	511.191	1564.57	2483.64	1443.1	653.209	4432.58	2527.17	3367.58	8597.03	635.247	288.526	794.409
45.8752	110257	6965.5	14482.1	505.047	39683.9	6702.88	20751.6	90285.8	623.161	397.993	3288.94	1299.16	1196.24	1450.18	815.032	2331.95	715.229	1364.45	1616.49	7579.6	10162.9	8397.54	81802.9	5881.62	4453.7	6532.45	1118.95	1002.18	3527.1	7624.39	638.883	273.194	1488.95	1143.6	288.757	1335.33	2786.81	409.069	1366.37	1912.91	1615.47	617.456	3612.32	3108.27	2946.07	10582.1	634.766	356.668	785.609
58.9824	109644	6647.09	13940.9	491.903	39873.8	6763.15	20935.4	87377	823.907	499.777	2519.83	1312.64	1193.62	1499.88	797.098	2168.23	676.869	1565.21	1656.43	6910.24	10878.7	8177.65	76442.3	6451.57	4015.98	8491.72	1088.3	928.468	3543.77	7265.57	605.49	354.865	1331.02	1403.49	296.518	1199.89	3482.5	314.194	1329.99	1461.35	1986.44	712.406	2618.55	3908.08	2756.03	13372.8	533.245	389.143	756.066
72.0896	109094	6510.57	13808	402.941	40482.3	6546.36	20695.7	83738.4	1002.93	538.221	1981.5	1321.86	1285.47	1413.95	778.498	2057.84	757.384	1671.46	1664.51	6267.13	11802.9	8337.72	72304.8	7098.94	3637	10252.5	995.045	919.975	3591.05	6770.61	684.569	339.643	1196.94	1582.12	332.009	1087.31	4021.74	216.598	1236.42	1155.89	2341.03	741.094	1954.52	4653.51	2414.74	15930.6	505.332	442.231	743.522
85.1968	108082	6640.09	13671.5	444.382	39834.4	6409.95	20710.8	80894.9	1188.18	594.009	1675.26	1401.46	1376.91	1372.65	776.88	1915.09	678.244	1746.43	1687.56	5869.16	12297.8	8101.8	69088	7825.84	3641.06	11945.5	962.019	977.522	3514.81	6561.49	792.508	364.921	1228.1	1659.55	341.143	1023.24	4329.69	186.442	1182.9	929.495	2619.34	783.38	1707.79	5198.53	2367.41	18032.5	525.18	499.764	715.886
98.304	107388	6396.63	13285	376.706	39471.1	6388.92	20508.2	78660.4	1234.2	668.657	1487.33	1333.16	1287.68	1287.81	838.047	1878.44	725.378	1622.48	1574.72	5871.08	12428	8190.8	65127.4	8085.57	3473.49	12665.4	905.658	974.558	3552.12	6292.58	705.596	352.791	1135.36	1756.39	308.759	930.196	4639.82	173.377	1134.4	859.178	2765.01	767.505	1606.19	5563.43	2300.73	19137.1	472.481	503.713	668.242
111.411	107853	6445.31	13136.5	376.697	39625.9	6262.51	20349.2	76199	1287.73	640.652	1504.88	1334.29	1348.21	1244.66	761.716	1807.17	703.802	1718.26	1640.96	5373.86	12792.3	7930.51	63930	8258.66	3255.06	13076.6	857.823	913.943	3473.44	6152.27	702.872	348.655	1076.63	1860.26	342.012	893.704	4931.01	157.31	1098.34	751.642	2818.4	822.235	1418.72	5719.57	2168.04	20186.1	474.184	510.552	670.146
124.518	106371	6421.46	13165	369.643	39489.2	6236.45	20343.1	73754.1	1356.77	631.721	1438.65	1297.06	1241.35	1244.69	818.504	1805.25	626.742	1727.72	1508.53	5322.94	13105.1	7696.57	61771.9	8521.58	3199.22	13664.9	845.428	944.347	3484.31	5996.71	754.72	373.043	1117.49	1859.98	353.278	924.43	5057.11	155.325	1102.72	788.628	2868.56	782.031	1316.22	5910.33	2167.59	20223	477.306	536.471	715.462
137.626	103594	6336.59	13030.2	415.07	38990.4	6387.79	20139.6	71999.8	1347.11	654.298	1482.18	1267.19	1310.79	1227.97	846.485	1751.89	739.265	1720.09	1576.3	5275.38	13058.1	7602.55	61291.2	8465.18	3106.56	13973	808.053	925.302	3376.76	5801	768.978	402.249	1092.57	1824.67	336.922	895.432	5030.31	185.445	1049.99	739.605	2984.84	839.797	1331.61	5882.78	2110.61	20434.1	492.446	542.638	704.155
150.733	104426	6228.7	13083.7	369.661	38780.1	6155.31	19991.7	70460.9	1312.25	700.825	1445.89	1299.16	1311.79	1205.4	792.362	1769.53	736.089	1718.24	1560.99	4993.3	13131.1	7378.06	58992.7	8398.68	3135.98	13811.8	795.41	954.79	3343.68	5682.03	739.661	383.058	993.456	1891.23	364.336	898.605	4967.37	130.226	1085.48	759.161	2913.44	852.596	1332.53	6020.98	2075.39	20641.9	498.555	513.937	703.197
163.84	101732	6170.03	13052.4	415.06	37863.9	6043.9	19760.6	69768.4	1287.32	685.802	1471.71	1317.64	1288.83	1195.11	780.562	1741.79	707.16	1710.84	1423.93	5064.82	12839.4	7199.8	58735	8466.66	3128.21	13419.3	813.902	930.045	3415.87	5546.37	764.405	387.967	988.632	1846.51	350.085	920.753	5037.31	124.205	995.559	773.295	2920.84	763.772	1328.2	5984.55	2020.97	20536.5	486.51	531.412	700.868
[truncated: 54 more columns]

## Sheet: Fig 2A, Raman spectra
Fig 2A, Raman spectra
Green 523 nm laser				NIR 785 nm laser
Intact CB		Fiber sheath		Intact CB		Fiber sheath
Wavenumber (1/cm)	Signal	Wavenumber (1/cm)	Signal	Wavenumber (1/cm)	Signal	Wavenumber (1/cm)	Signal
71.6097	88.1454	137.441	481.225	110.263	29072.7	110.263	14815.6
73.5525	77.4069	139.73	476.45	114.63	27026.4	114.63	14107.7
75.495	77.8355	142.018	462.317	118.995	25065.4	118.995	13644.6
77.4371	78.9551	144.306	455.433	123.356	23307	123.356	13352.2
79.3788	90.8781	146.596	435.742	127.714	21578.3	127.714	13156.6
81.3201	55.8446	148.883	423.133	132.069	20021.1	132.069	12831.3
83.2611	65.6568	151.169	432.15	136.421	19084	136.421	12178.6
85.2017	83.8467	153.455	433.842	140.769	18323.7	140.769	11562.5
87.142	66.0046	155.74	423.65	145.115	17187.9	145.115	11282.5
89.0818	76.0509	158.027	417.267	149.458	16077.6	149.458	10985.1
91.0213	69.0664	160.311	415.233	153.797	15670.5	153.797	10776
92.9605	90.8626	162.594	400.383	158.133	15164.3	158.133	10737.5
94.8992	90.1906	164.877	374.792	162.467	14552.8	162.467	10759.1
96.8376	64.2227	167.16	388.833	166.797	13702.3	166.797	10725.7
98.7756	64.5124	169.444	387.225	171.124	12934.6	171.124	10653
100.713	91.4846	171.725	383.483	175.448	12245.1	175.448	10520.3
102.65	105.378	174.006	381.783	179.769	11902.5	179.769	10499.4
104.587	87.3243	176.286	382.567	184.087	11792.1	184.087	10513.3
106.524	89.6939	178.565	363.567	188.402	11381.4	188.402	10438
108.46	118.404	180.846	374.25	192.714	11307.7	192.714	10219.7
110.396	113.165	183.125	378.083	197.023	11290.3	197.023	9917.06
112.331	103.265	185.403	363.875	201.328	10983.1	201.328	9603.65
114.266	102.461	187.68	371.058	205.631	10778.7	205.631	9375.03
116.201	121.585	189.957	366.142	209.931	10325.4	209.931	9206.59
118.135	107.854	192.233	351.242	214.227	9987.52	214.227	9055
120.069	82.8004	194.511	341.438	218.521	9642.37	218.521	9008.13
122.002	83.4146	196.786	333.425	222.811	9570.32	222.811	8972.1
123.935	99.9718	199.061	323.725	227.099	9448.3	227.099	8927.32
125.868	104.194	201.335	303.892	231.383	9259.55	231.383	8839.85
127.801	103.427	203.608	295.183	235.665	9038.41	235.665	8810.3
129.732	71.7864	205.881	290.358	239.943	8670.21	239.943	8660.77
131.664	70.2275	208.154	278.333	244.218	8474.09	244.218	8552.19
133.595	98.3104	210.427	273.975	248.491	8379.1	248.491	8462.49
135.526	94.2586	212.699	275.4	252.76	8232.81	252.76	8428.01
137.457	89.7464	214.969	261.35	257.026	8200.05	257.026	8509.71
139.387	78.3339	217.24	259.608	261.29	8101.4	261.29	8533.3
141.316	79.2789	219.509	258.2	265.55	8053.9	265.55	8640.62
143.246	77.1186	221.778	265.592	269.807	7825.9	269.807	8734.41
145.175	59.2139	224.047	254.767	274.061	7614.41	274.061	8772.2
147.103	58.9021	226.314	249.125	278.313	7520.11	278.313	8756.32
149.031	59.2386	228.582	253.392	282.561	7536.79	282.561	8674.05
150.959	83.8943	230.851	253.258	286.806	7632.94	286.806	8597.79
152.886	61.0696	233.117	247.517	291.049	7628.98	291.049	8533.72
154.813	59.8761	235.383	239.975	295.288	7395	295.288	8497.71
156.74	70.8271	237.648	245.017	299.524	7361.61	299.524	8488.26
158.666	60.8707	239.912	240.775	303.758	7166.38	303.758	8510.9
160.592	81.9404	242.176	242.117	307.988	7001.85	307.988	8498.49
162.517	71.7979	244.44	235.042	312.215	7004.83	312.215	8579.4
164.443	81.1354	246.703	242.258	316.44	7030.81	316.44	8624.33
166.367	79.9896	248.965	226.058	320.661	7108.41	320.661	8589.2
168.291	58.1964	251.227	238.842	324.88	6962.56	324.88	8402.43
170.215	71.8546	253.49	240.758	329.095	7131.84	329.095	8252.16
172.139	63.4679	255.751	246.383	333.308	7478.25	333.308	8270.97
174.062	72.7675	258.011	257.392	337.518	7497.7	337.518	8529.02
175.985	85.7411	260.271	266.858	341.724	7574.39	341.724	8704.11
177.907	76.1864	262.53	249.817	345.928	7634.06	345.928	8698.45
179.829	72.5325	264.789	257.4	350.129	7666.28	350.129	8750.43
181.751	71.6161	267.047	247.6	354.327	7629.53	354.327	8908.02
183.672	72.6039	269.304	231.358	358.522	7701.53	358.522	9332.99
185.593	47.0507	271.561	232.917	362.714	8213.06	362.714	10194.3
187.513	87.7507	273.817	228.167	366.903	9010.52	366.903	11391.1
189.433	73.8164	276.073	216.058	371.089	10070.3	371.089	11955.3
191.353	68.4764	278.328	213.975	375.272	10820.4	375.272	11225.2
193.272	73.2868	280.583	204.3	379.452	10500.9	379.452	10139.6
195.191	89.2679	282.837	190.267	383.629	9230.28	383.629	9259.33
197.109	73.1296	285.091	195.283	387.804	8211.4	387.804	8795.16
199.027	59.0839	287.344	184.283	391.975	7594.2	391.975	8518.47
200.945	70.7396	289.596	202.725	396.144	7056.82	396.144	8323.63
202.862	74.5254	291.848	193.225	400.31	6772.5	400.31	8147.42
204.779	81.5311	294.099	199.275	404.472	6573.35	404.472	8075.87
206.695	66.0325	296.35	200.808	408.632	6341.69	408.632	8061.19
208.612	49.5432	298.6	210.25	412.789	6121.86	412.789	8037.3
210.527	76.4518	300.85	226.958	416.943	5931.78	416.943	8043.38
212.443	70.4068	303.099	223.958	421.094	5797.59	421.094	8003.43
214.357	76.5307	305.348	242.921	425.243	5775.24	425.243	7947.46
216.272	92.6846	307.596	227.775	429.388	5734.05	429.388	7946.56
218.186	92.4243	309.844	231.283	433.53	5678.26	433.53	7962.07
220.1	88.245	312.091	235.508	437.67	5662.73	437.67	7973.21
222.013	65.1111	314.337	234.458	441.807	5656.17	441.807	7979.84
223.926	89.0725	316.583	234.433	445.941	5579.45	445.941	7963.63
225.839	78.5864	318.828	251.742	450.072	5451.81	450.072	7967.47
227.751	94.9518	321.073	254.9	454.2	5367.85	454.2	7938.02
229.662	86.3736	323.318	268.358	458.325	5381.46	458.325	7888.59
231.574	55.3211	325.561	261.817	462.447	5398.18	462.447	7862.25
233.485	83.2793	327.804	258.567	466.567	5474.46	466.567	7871.93
235.395	49.1736	330.047	247.142	470.683	5444.21	470.683	7923.65
237.305	68.8646	332.289	247.042	474.797	5587.24	474.797	7998.56
239.215	87.8211	334.531	258.375	478.908	5865.15	478.908	8192.81
241.125	79.7957	336.772	246.4	483.016	6251.63	483.016	8551.92
243.033	80.9337	339.012	262.55	487.121	6903.94	487.121	9167.93
244.942	84.1804	341.252	262.983	491.224	7326.34	491.224	9970.54
246.85	85.1792	343.491	274.792	495.323	7501.35	495.323	10416
248.758	87.3521	345.73	289.267	499.42	7055.82	499.42	10066.7
250.665	100.806	347.969	310.975	503.514	6153.18	503.514	9141.93
252.572	102.091	350.206	346.525	507.605	5546.79	507.605	8311.64
254.479	104.688	352.444	393.308	511.693	5409.22	511.693	7964.59
256.385	84.7999	354.68	479.175	515.778	5449.79	515.778	7839.45
258.291	76.2442	356.916	637.467	519.861	5534.33	519.861	7762.5
260.196	74.7571	359.152	907.367	523.94	5463.69	523.94	7744.77
262.101	83.4011	361.387	1244.92	528.017	5421.65	528.017	7730.01
264.006	91.3417	363.619	1510.45	532.091	5305.32	532.091	7721.08
265.91	102.854	365.853	1473.62	536.163	5345.29	536.163	7689.56
267.813	93.5389	368.087	1253.91	540.231	5350.4	540.231	7708.99
269.717	89.3367	370.32	876.683	544.297	5335.04	544.297	7692.91
271.62	96.5346	372.552	576.392	548.36	5198.14	548.36	7666.94
273.522	89.3245	374.784	416.75	552.42	5209.23	552.42	7636.57
275.424	85.4976	377.015	313.508	556.477	5223.84	556.477	7604.95
277.326	90.2581	379.246	294.317	560.531	5249.39	560.531	7598.73
279.227	83.2282	381.476	246.817	564.583	5196.86	564.583	7605.37
281.128	74.8871	383.705	238.35	568.632	5153.89	568.632	7631.42
283.029	78.8014	385.934	218.392	572.678	5194.84	572.678	7656.6
284.929	77.5044	388.161	210.783	576.721	5165.94	576.721	7649.5
286.829	93.7328	390.389	192	580.761	5168.35	580.761	7617.99
288.728	85.1514	392.616	190.617	584.799	5164.56	584.799	7610.96
290.627	102.242	394.843	179.775	588.834	5212.62	588.834	7602.66
292.526	80.9043	397.07	164.433	592.866	5227	592.866	7610.75
294.424	79.9383	399.296	174.975	596.895	5227.5	596.895	7603.09
296.321	82.2111	401.521	172.408	600.922	5204.14	600.922	7587.16
298.219	87.6924	403.746	179.433	604.946	5173.94	604.946	7568.98
300.115	105.978	405.968	172.95	608.967	5080.53	608.967	7546.09
302.012	85.5644	408.191	169.417	612.985	5071.47	612.985	7523.76
303.908	64.4824	410.415	184.792	617.001	5127.73	617.001	7513.64
305.804	65.06	412.637	191.275	621.013	5014.81	621.013	7527.68
307.699	81.4732	414.859	184.442	625.023	5029.66	625.023	7519.03
309.594	97.9818	417.081	181.85	629.031	5036.94	629.031	7533.37
311.488	91.7846	419.3	187.383	633.035	5041.38	633.035	7533.33
313.382	83.3148	421.52	179.858	637.037	5035.71	637.037	7541.83
315.276	88.5664	423.74	190.133	641.036	5018.96	641.036	7526.09
317.169	110.899	425.96	200.592	645.032	5023.53	645.032	7525.77
319.062	79.0718	428.178	202.858	649.026	5020.07	649.026	7511.89
320.954	87.8229	430.397	214.15	653.017	4896.37	653.017	7525.3
322.846	91.4307	432.612	198.05	657.005	4869.29	657.005	7492.6
324.738	79.0818	434.83	212.567	660.99	4833.72	660.99	7488.41
326.629	102.472	437.046	210.75	664.973	4862.21	664.973	7497.57
328.52	110.003	439.263	214.183	668.953	4864.26	668.953	7498.89
330.41	103.882	441.478	222.575	672.93	4932.86	672.93	7516.75
332.3	97.3386	443.693	223.025	676.904	4914.35	676.904	7495.67
334.19	92.9171	445.906	232.483	680.876	4825.42	680.876	7483.88
336.079	110.953	448.12	223.617	684.845	4801.28	684.845	7465.61
337.968	87.5218	450.333	219.283	688.811	4754.95	688.811	7465
339.856	97.2811	452.546	220.642	692.775	4787.59	692.775	7456.44
341.744	84.5761	454.759	216.883	696.736	4833.83	696.736	7459.44
343.632	86.0621	456.969	240.458	700.694	4878.66	700.694	7447.07
345.519	99.7554	459.18	240.192	704.65	5025.25	704.65	7442.47
347.405	93.9118	461.391	247.742	708.602	4998.59	708.602	7446.42
349.292	124.942	463.601	268.625	712.552	5007.62	712.552	7454.84
351.178	98.7839	465.809	284.492	716.5	4960.26	716.5	7487.77
353.063	117.75	468.018	277.742	720.445	5028.5	720.445	7511.58
354.948	145.489	470.227	298.167	724.387	5135.89	724.387	7548.09
356.833	123.582	472.435	331.458	728.326	5057.22	728.326	7519.99
358.717	117.825	474.643	351.875	732.263	5032.69	732.263	7508.7
360.601	135.629	476.848	422.792	736.197	5053.62	736.197	7501.29
362.484	130.108	479.054	531.033	740.128	4989.82	740.128	7466.74
364.367	136.351	481.26	718.092	744.057	5022.94	744.057	7434.87
366.25	136.904	483.466	994.292	747.983	5147.71	747.983	7449.95
368.132	167.492	485.669	1409.16	751.906	5211.91	751.906	7453.93
370.014	266.618	487.873	1981.33	755.827	5277.14	755.827	7475.38
371.895	341.962	490.077	2696.67	759.745	5320.03	759.745	7486.79
373.776	366.113	492.281	2866.14	763.66	5158.36	763.66	7468.35
375.657	304.976	494.481	2540.27	767.572	5005.37	767.572	7443.91
377.537	214.605	496.684	2208.81	771.483	4875.5	771.483	7460.43
379.417	131.032	498.886	1285.72	775.39	4895.66	775.39	7485.84
381.296	127.733	501.085	681.742	779.295	4966.59	779.295	7513.77
383.175	134.037	503.286	409.108	783.197	5013.94	783.197	7533.52
385.053	93.6068	505.486	283.967	787.096	5057.81	787.096	7548.92
386.931	109.651	507.685	230.533	790.993	4961.18	790.993	7537.91
388.809	108.064	509.883	207.817	794.887	4927.22	794.887	7503.42
390.686	133.254	512.081	173.467	798.778	4851.02	798.778	7509.96
392.563	129.475	514.279	171.667	802.667	4831.84	802.667	7531.52
394.439	132.168	516.475	164.108	806.554	4842.51	806.554	7518.98
396.315	133.386	518.672	144.975	810.437	4947.96	810.437	7493.66
398.191	138.411	520.868	151.65	814.318	5032.84	814.318	7502.31
400.066	107.729	523.064	155.95	818.196	5126.77	818.196	7516.45
401.941	105.894	525.258	144.033	822.072	5230.65	822.072	7514.64
403.815	80.1407	527.453	147.342	825.945	5284.31	825.945	7516.56
405.689	85.3025	529.647	140.842	829.816	5260.9	829.816	7519.06
407.563	80.3221	531.839	138.675	833.684	5144.6	833.684	7515.01
409.436	92.78	534.032	130.708	837.549	5154.37	837.549	7511.94
411.309	105.774	536.225	136.517	841.412	5097.53	841.412	7515.72
413.181	106.37	538.415	143.942	845.272	5137.86	845.272	7522.32
415.053	117.601	540.607	129.042	849.129	5223.63	849.129	7579.61
416.924	99.1093	542.798	128.517	852.984	5389.47	852.984	7599.78
418.795	117.415	544.987	120.6	856.836	5527.65	856.836	7609.16
420.666	123.267	547.177	116.658	860.686	5493.19	860.686	7602.54
422.536	104.336	549.367	122.467	864.533	5445.18	864.533	7592.01
424.406	114.77	551.554	117.808	868.377	5354.72	868.377	7562.37
426.275	135.627	553.743	104.117	872.219	5279.53	872.219	7535.01
428.144	127.436	555.929	101.05	876.058	5312.54	876.058	7543.48
430.013	115.995	558.116	99.425	879.895	5356.33	879.895	7548.79
431.881	124.677	560.303	107.25	883.729	5359.45	883.729	7517.77
433.749	136.273	562.488	103.708	887.561	5422.01	887.561	7498.13
435.616	106.845	564.674	97.6583	891.39	5424.3	891.39	7501.65
437.483	113.277	566.859	112.15	895.216	5455.79	895.216	7554
439.349	112.775	569.042	96.6167	899.04	5439.11	899.04	7498.67
441.215	109.114	571.227	95.6	902.861	5341.39	902.861	7500.77
443.081	96.2629	573.411	89.4667	906.68	5210.53	906.68	7523.97
444.946	98.4879	575.592	91.8083	910.496	5158.91	910.496	7531.74
446.811	91.2268	577.775	96.8167	914.31	5200.26	914.31	7529.96
448.676	113.043	579.955	83.3	918.121	5271.45	918.121	7508.64
450.54	106.699	582.137	93.075	921.929	5252.71	921.929	7532.13
452.403	110.601	584.318	82.75	925.735	5375.66	925.735	7557.28
454.266	109.862	586.497	84.3917	929.538	5366.74	929.538	7557.33
456.129	111.468	588.677	83.4167	933.339	5394.43	933.339	7572.13
457.991	137.913	590.855	75.4	937.138	5447.67	937.138	7585.84
459.853	143.366	593.034	92.2333	940.933	5400.1	940.933	7620.08
461.715	145.365	595.213	89.05	944.726	5327.53	944.726	7598.62
463.576	126.443	597.389	90.3083	948.517	5229.05	948.517	7597.46
465.437	129.588	599.566	77.2167	952.305	5288.48	952.305	7583.5
467.297	157.363	601.742	79.1083	956.091	5335.04	956.091	7556.81
469.157	135.172	603.918	85.4083	959.874	5496.31	959.874	7531.11
471.016	166.56	606.092	66.1167	963.654	5517.8	963.654	7551.41
472.875	150.269	608.268	87.8667	967.432	5574.43	967.432	7571.48
474.734	160.532	610.441	83.7167	971.208	5568.19	971.208	7613.89
476.592	175.711	612.615	78.2083	974.981	5448.6	974.981	7615.41
478.45	208.2	614.789	66.0417	978.751	5377.47	978.751	7613.71
480.307	205.842	616.961	74.725	982.519	5350.62	982.519	7596.72
482.164	225.412	619.134	60.175	986.284	5428.27	986.284	7598.8
484.021	301.179	621.304	70.2417	990.047	5521.68	990.047	7631.35
485.877	395.069	623.476	78.9167	993.808	5466.05	993.808	7641.74
487.732	518.405	625.645	65.6083	997.565	5553.12	997.565	7638.87
489.588	584.372	627.816	68.6833	1001.32	5771.33	1001.32	7622.47
491.442	474.152	629.984	63.9167	1005.07	5996.83	1005.07	7633.72
493.297	305.803	632.154	52.4	1008.82	5906.39	1008.82	7617.77
495.151	233.569	634.322	62.2917	1012.57	5687.58	1012.57	7621.33
497.005	165.831	636.49	67.95	1016.32	5460.59	1016.32	7615.41
498.858	168.139	638.657	69.9333	1020.06	5395.15	1020.06	7593.77
500.71	160.125	640.824	71.1583	1023.8	5264.24	1023.8	7606.5
502.563	165.03	642.99	81.55	1027.54	5256.74	1027.54	7639.19
504.415	150.116	645.156	80.625	1031.27	5396.13	1031.27	7669.64
506.266	118.894	647.323	70.1583	1035.01	5468.43	1035.01	7686.75
508.117	136.002	649.486	70.4333	1038.74	5449.62	1038.74	7739.34
509.968	169.663	651.652	62.35	1042.46	5401.46	1042.46	7760.27
511.818	113.185	653.814	71.1917	1046.19	5357.7	1046.19	7794.42
513.668	160.18	655.976	71.075	1049.91	5347.45	1049.91	7806.41
515.518	152.927	658.14	67.4	1053.63	5312.48	1053.63	7804.09
517.367	165.084	660.301	66.0917	1057.35	5204.15	1057.35	7800.45
519.215	171.595	662.464	58.1833	1061.07	5285.59	1061.07	7796.27
521.064	172.311	664.624	69.325	1064.78	5348.27	1064.78	7785.25
522.911	134.652	666.785	66.1833	1068.49	5501.4	1068.49	7797.56
524.759	156.047	668.944	63.4417	1072.2	5486.02	1072.2	7825.23
526.606	170.594	671.105	54.075	1075.91	5458.1	1075.91	7829.17
528.452	127.339	673.263	48.75	1079.61	5373.95	1079.61	7831.81
530.298	165.974	675.422	51.2417	1083.31	5430.74	1083.31	7844.07
532.144	148.205	677.579	53.3917	1087.01	5469.01	1087.01	7866.53
533.989	158.981	679.738	56.5417	1090.7	5516.84	1090.7	7869.32
535.834	162.072	681.894	44.4917	1094.4	5485.39	1094.4	7871.2
537.679	174.743	684.051	56.6583	1098.09	5527.18	1098.09	7936.17
539.523	165.143	686.206	58.2333	1101.78	5687.77	1101.78	7987.11
541.366	160.195	688.361	59.8167	1105.46	5810.42	1105.46	8066.51
543.209	122.875	690.517	56.7	1109.15	5758.18	1109.15	8155.77
545.052	119.848	692.67	44.9333	1112.83	5865.27	1112.83	8199.44
546.895	152.498	694.825	47.675	1116.51	6061.84	1116.51	8205.73
548.737	170.662	696.977	59.375	1120.18	6123.26	1120.18	8326.06
550.578	186.657	699.131	55.15	1123.86	6244.26	1123.86	8499.89
552.419	182.531	701.282	52.2167	1127.53	6405.59	1127.53	8668.59
554.26	158.264	703.433	48.7583	1131.2	6525.62	1131.2	8773.5
556.1	142.72	705.586	47.2583	1134.87	6500.91	1134.87	8995.65
557.94	174.497	707.735	49.2417	1138.53	6424.44	1138.53	9106.34
559.779	164.878	709.887	65.8833	1142.19	6480.89	1142.19	9211.99
561.619	167.925	712.035	56.9333	1145.85	6469.19	1145.85	9226.59
563.457	180.686	714.184	55.8167	1149.51	6539.36	1149.51	9133.71
565.295	184.712	716.333	57.8167	1153.16	6484.05	1153.16	8953.06
567.133	173.968	718.481	55.9083	1156.82	6166.92	1156.82	8777.35
568.971	198.65	720.629	61.675	1160.47	5910.2	1160.47	8677.73
570.807	172.682	722.776	40.475	1164.11	5642.2	1164.11	8590.22
572.644	186.778	724.921	65.3583	1167.76	5355.43	1167.76	8522.4
574.48	171.594	727.069	65.4583	1171.4	5362.42	1171.4	8572.49
576.316	150.182	729.213	50.3833	1175.04	5426.38	1175.04	8723.95
578.151	151.478	731.36	54.875	1178.68	5547.65	1178.68	8948.98
579.986	169.133	733.503	56.2917	1182.31	5705.19	1182.31	9018.6
581.821	198.868	735.646	47.9	1185.95	5714.67	1185.95	8927.28
583.655	198.522	737.791	41.4167	1189.58	5604.95	1189.58	8820.78
585.488	194.231	739.933	55.2667	1193.21	5601	1193.21	8774.37
587.321	182.049	742.075	64.35	1196.83	5533.56	1196.83	8673.01
589.154	193.881	744.218	64.0833	1200.46	5618.64	1200.46	8631.93
590.987	200.165	746.359	53.975	1204.08	5626.19	1204.08	8688.35
592.819	194.849	748.499	65.1417	1207.7	5663.73	1207.7	8697.94
594.65	222.394	750.64	56.6417	1211.31	5775.86	1211.31	8787.62
596.481	227.371	752.78	56.2083	1214.93	5718.91	1214.93	8925.64
598.312	255.327	754.918	56.8667	1218.54	5758.37	1218.54	8981.22
600.142	256.018	757.058	65.95	1222.15	5718.04	1222.15	8967.88
601.972	285.65	759.196	51.4	1225.76	5674.27	1225.76	8923.96
603.802	300.992	761.333	57.6333	1229.36	5664.06	1229.36	8845.56
605.631	319.956	763.471	64.7	1232.96	5727.91	1232.96	8710
607.459	265.577	765.608	59.6333	1236.56	5810.47	1236.56	8521.77
609.288	255.426	767.743	46.325	1240.16	5935.25	1240.16	8304.11
611.115	225.534	769.88	46.7333	1243.75	5893.51	1243.75	8135.11
612.943	228.764	772.015	62.4333	1247.35	5819.03	1247.35	7992.98
614.77	218.842	774.149	58.6583	1250.94	5887.77	1250.94	7959.36
616.596	234.096	776.284	52.5	1254.53	5931.94	1254.53	7872.6
618.423	229.602	778.417	53.0833	1258.11	5950.82	1258.11	7823.01
620.248	223.689	780.55	59.375	1261.7	5853.41	1261.7	7797.86
622.074	261.216	782.682	28.3083	1265.28	5842.4	1265.28	7744.44
623.899	222.517	784.815	47.875	1268.86	5867.36	1268.86	7704.03
625.723	247.434	786.946	53.025	1272.43	5854.71	1272.43	7684.82
627.547	272.262	789.077	48.0083	1276.01	5817.38	1276.01	7668.41
629.371	243.041	791.209	52.85	1279.58	5766.72	1279.58	7647.18
631.194	270.082	793.338	45.1333	1283.15	5718.74	1283.15	7645.69
633.017	269.756	795.467	43.1583	1286.72	5728.23	1286.72	7643.11
634.839	290.252	797.596	56.325	1290.28	5647.31	1290.28	7644.75
636.661	266.1	799.726	48.6583	1293.84	5584.08	1293.84	7661.19
638.483	269.982	801.853	40.1583	1297.4	5612.68	1297.4	7628.59
640.304	279.268	803.98	49.2917	1300.96	5620.45	1300.96	7636.53
642.125	280.358	806.107	57	1304.52	5750.05	1304.52	7651.73
643.945	295.192	808.235	52.1167	1308.07	5784.32	1308.07	7643.05
645.765	301.588	810.36	55.35	1311.62	5848.07	1311.62	7638.01
647.585	282.518	812.485	48.0833	1315.17	5704.34	1315.17	7625.46
649.404	307.271	814.61	57.6917	1318.72	5661.39	1318.72	7614.64
651.223	270.859	816.736	58.8333	1322.26	5703.61	1322.26	7610.29
653.041	284.181	818.859	53.0417	1325.8	5787.62	1325.8	7635.54
654.859	305.47	820.982	62.8583	1329.34	5800.06	1329.34	7652.29
656.676	310.456	823.105	60.625	1332.88	5836.15	1332.88	7638.2
658.493	320.404	825.229	61.6	1336.41	5755.72	1336.41	7643.49
660.31	294.567	827.35	51.2083	1339.95	5700.81	1339.95	7649.57
662.126	287.212	829.471	51.7083	1343.48	5682.76	1343.48	7600.25
663.942	331.442	831.591	44.0583	1347	5610.14	1347	7576.32
665.757	313.167	833.711	53.95	1350.53	5409.86	1350.53	7574.56
667.572	306.054	835.833	39.2833	1354.05	5293.59	1354.05	7597.29
669.387	306.219	837.952	56.3833	1357.57	5200.23	1357.57	7552.24
671.201	318.105	840.07	48.9167	1361.09	5232.13	1361.09	7517.67
673.015	320.002	842.188	53.2667	1364.61	5131.94	1364.61	7505.13
674.828	317.118	844.306	68.8167	1368.12	5047.6	1368.12	7498.16
676.641	322.364	846.425	49.3042	1371.64	4858.56	1371.64	7478.55
678.454	340.271	848.541	54.0667	1375.15	4749.96	1375.15	7466.96
680.266	359.079	850.657	58.3667	1378.65	4721.59	1378.65	7483.14
682.077	364.435	852.772	49.0917	1382.16	4675.87	1382.16	7466.94
683.889	394.25	854.887	53.4417	1385.66	4620.61	1385.66	7477.71
685.699	395.472	857.002	42.0417	1389.16	4624.5	1389.16	7477.65
687.51	413.419	859.118	38.5333	1392.66	4670.45	1392.66	7499.95
689.32	417.953	861.231	45.625	1396.16	4660.59	1396.16	7477.82
691.13	396.285	863.344	38.9	1399.65	4670.78	1399.65	7492.83
692.939	398.746	865.457	44.6333	1403.14	4687.02	1403.14	7499.23
694.748	393.01	867.569	35.5167	1406.63	4704.93	1406.63	7483.39
696.556	394.927	869.68	35.5667	1410.12	4733.54	1410.12	7472.3
698.364	368.984	871.793	27.7667	1413.6	4671.23	1413.6	7471.65
700.172	339.572	873.904	31.3667	1417.09	4655.27	1417.09	7453.31
701.979	362.085	876.014	31.775	1420.57	4647.9	1420.57	7445.41
703.785	374.822	878.123	31.025	1424.05	4638.26	1424.05	7436.1
705.592	363.684	880.232	30.7083	1427.52	4705.44	1427.52	7454.83
707.398	389.283	882.341	25.975	1431	4839.45	1431	7439.77
709.203	372.406	884.449	41.2833	1434.47	4900.87	1434.47	7467.61
711.008	366.456	886.558	29.8	1437.94	4995.33	1437.94	7457.96
712.813	396.475	888.665	30.375	1441.4	5112.41	1441.4	7493.02
714.617	375.681	890.771	34.5667	1444.87	5380.77	1444.87	7517.26
716.421	379.082	892.878	27.925	1448.33	5610.76	1448.33	7511.18
718.225	367.781	894.983	34.3667	1451.79	5768.62	1451.79	7532.16
720.028	375.191	897.088	33.8417	1455.25	5727.4	1455.25	7520.04
721.83	372.899	899.193	25.1667	1458.7	5754.19	1458.7	7497.42
723.633	395.383	901.297	22.7417	1462.16	5563.15	1462.16	7493.08
725.434	402.906	903.4	23.2417	1465.61	5302.87	1465.61	7481.06
727.236	396.852	905.503	22.5167	1469.06	5221.86	1469.06	7462.75
729.037	396.147	907.608	27.7833	1472.51	5061.45	1472.51	7438.59
730.837	407.299	909.71	26.6333	1475.95	4893.47	1475.95	7426.59
732.638	430.757	911.811	28.075	1479.39	4697.08	1479.39	7418.89
734.437	435.223	913.912	19.6083	1482.83	4550.12	1482.83	7381.59
736.237	472.695	916.013	15.525	1486.27	4451.27	1486.27	7362.58
738.036	509.685	918.113	10.5417	1489.71	4279.97	1489.71	7364.75
739.834	484.279	920.213	25.9	1493.14	4160.47	1493.14	7338.76
741.632	513.793	922.312	23.4167	1496.57	4015.73	1496.57	7338.45
743.43	566.713	924.41	27.3583	1500	3975.67	1500	7294.22
745.228	699.66	926.508	11.4667	1503.43	3959.2	1503.43	7301.38
747.024	887.183	928.606	24.6917	1506.85	3940.37	1506.85	7300.58
748.821	926.409	930.703	1.80833	1510.28	3941.28	1510.28	7301.32
750.617	845.772	932.8	27.9917	1513.7	3970.78	1513.7	7318.08
752.413	667.073	934.896	28.3417	1517.12	3839.93	1517.12	7311.55
754.208	549.13	936.992	19.7417	1520.53	3729.41	1520.53	7296.21
756.003	483.132	939.087	8.99167	1523.95	3760.62	1523.95	7289.63
757.797	451.088	941.181	26.925	1527.36	3776.02	1527.36	7269.95
759.591	408.035	943.276	19.0167	1530.77	3786.95	1530.77	7264.47
761.385	400.111	945.371	18.3917	1534.18	3803.03	1534.18	7267.63
763.178	411.159	947.464	20.6	1537.58	3867.43	1537.58	7273.21
764.971	416.132	949.557	10.5583	1540.98	3867	1540.98	7268.17
766.764	420.013	951.649	24.9417	1544.39	3894.11	1544.39	7268.03
768.556	414.529	953.741	21.3333	1547.78	3944.14	1547.78	7264.43
770.347	412.178	955.832	24.525	1551.18	3888.16	1551.18	7280.83
772.139	393.375	957.923	29.0333	1554.58	3892.89	1554.58	7266.66
773.929	412.964	960.013	39.0417	1557.97	3931.82	1557.97	7261.54
775.72	402.183	962.103	30.4667	1561.36	3934.53	1561.36	7263.93
777.51	401.129	964.192	43.525	1564.75	3895.1	1564.75	7266.3
779.299	400.474	966.281	23.5917	1568.13	3866.91	1568.13	7280.9
781.089	375.306	968.369	41.3583	1571.52	3867.1	1571.52	7284.67
782.877	387.321	970.457	53.1667	1574.9	3854.32	1574.9	7281.23
784.666	403.886	972.544	42.6417	1578.28	3893.47	1578.28	7265.51
786.454	409.177	974.629	58.375	1581.65	3871.2	1581.65	7275.19
788.241	419.211	976.716	53.875	1585.03	3914.36	1585.03	7281.17
790.028	418.204	978.801	53.7583	1588.4	3907.51	1588.4	7282.99
791.815	378.961	980.887	45.7083	1591.77	3896.89	1591.77	7250.27
793.602	405.247	982.972	51.0417	1595.14	3871.94	1595.14	7251.64
795.388	364.884	985.056	51.6417	1598.51	3929.41	1598.51	7242.74
797.173	372.069	987.14	49.725	1601.87	4033.77	1601.87	7248.42
798.958	398.166	989.223	42.1833	1605.24	4044.67	1605.24	7244.35
800.743	396.807	991.306	34.8833	1608.6	4001.94	1608.6	7252.08
802.527	372.873	993.389	28.65	1611.95	3994.22	1611.95	7272.33
804.311	369.503	995.471	26.575	1615.31	3930.22	1615.31	7264.92
806.095	389.662	997.552	29.0833	1618.66	3846.39	1618.66	7258.19
807.878	365.664	999.633	22.8417	1622.01	3817.41	1622.01	7247.43
809.661	376.217	1001.71	10.25	1625.36	3770.3	1625.36	7239.55
811.443	397.749	1003.79	18.4	1628.71	3770.77	1628.71	7231.21
813.225	376.837	1005.87	12.6	1632.06	3761.28	1632.06	7234.01
815.006	361.732	1007.95	22.6833	1635.4	3808.48	1635.4	7232.18
816.788	375.954	1010.03	12.15	1638.74	3832.87	1638.74	7246.22
818.568	362.35	1012.11	11.5083	1642.08	3913.28	1642.08	7260.04
820.349	371.359	1014.18	10.25	1645.42	3900.12	1645.42	7267.23
822.128	383.685	1016.26	15.6583	1648.75	3921.64	1648.75	7250.65
823.908	364.551	1018.34	2.50833	1652.08	3966.02	1652.08	7266.28
825.687	385.465	1020.41	0.533333	1655.41	3978.18	1655.41	7270.12
827.466	373.3	1022.49	3.20833	1658.74	4049.62	1658.74	7273.15
829.244	382.125	1024.56	4.1	1662.07	4049.28	1662.07	7274.52
831.022	370.152	1026.64	15.725	1665.39	4135.01	1665.39	7282.2
832.799	383.755	1028.71	11.2917	1668.72	4204.71	1668.72	7273.65
834.577	385.497	1030.79	14.1833	1672.04	4134.59	1672.04	7266.47
836.353	376.086	1032.86	5.85833	1675.35	4086.93	1675.35	7260.01
838.13	349.374	1034.93	2.00833	1678.67	4049.91	1678.67	7246.87
839.905	340.247	1037	1.725	1681.98	3983.89	1681.98	7258.09
841.681	368.742	1039.08	2.275	1685.29	3899.14	1685.29	7253.16
843.456	373.856	1041.15	4.50833	1688.6	3811.36	1688.6	7234.71
845.231	352.855	1043.22	-0.508333	1691.91	3759.56	1691.91	7230.57
847.005	362.351	1045.29	7.975	1695.22	3650.1	1695.22	7231.61
848.779	386.797	1047.36	8.6	1698.52	3530.82	1698.52	7214.35
850.552	358.079	1049.42	4.35833	1701.82	3478.97	1701.82	7210.03
852.325	360.376	1051.49	0.2	1705.12	3435.28	1705.12	7191.94
854.098	352.598	1053.56	6.69167	1708.42	3384.28	1708.42	7171.91
855.87	336.655	1055.63	17.8667	1711.71	3329.28	1711.71	7164.84
857.642	334.462	1057.7	6.175	1715.01	3238.44	1715.01	7163.55
859.414	343.41	1059.76	6.475	1718.3	3169.69	1718.3	7164.55
861.185	346.864	1061.83	4.40833	1721.59	3104.2	1721.59	7157.89
862.956	346.034	1063.89	3.05833	1724.87	3057.66	1724.87	7154.25
864.726	354.588	1065.96	5.85	1728.16	3059.24	1728.16	7154.26
866.496	352.197	1068.03	6.04167	1731.44	3023.56	1731.44	7154.96
868.265	348.186	1070.09	4.20833	1734.72	3038.48	1734.72	7149.63
870.034	344.128	1072.15	12.35	1738	3054.18	1738	7150.1
871.803	354.453	1074.22	-2.30833	1741.27	2985.13	1741.27	7143.11
873.571	342.715	1076.28	5.925	1744.55	3031.91	1744.55	7141.3
875.339	356.838	1078.34	15.25	1747.82	3029.72	1747.82	7147.69
877.107	370.406	1080.4	13.0917	1751.09	3031.57	1751.09	7134.86
878.874	358.714	1082.46	11.6083	1754.36	3007.13	1754.36	7154.8
880.641	339.231	1084.52	16.5083	1757.63	2974.34	1757.63	7154.6
882.407	353.212	1086.58	24.15	1760.89	2935.41	1760.89	7142.26
884.173	351.371	1088.64	10.9417	1764.15	2947.8	1764.15	7134.05
885.939	370.819	1090.7	14.15	1767.41	2926.7	1767.41	7124.72
887.704	369.489	1092.76	19.0833	1770.67	2985.96	1770.67	7112.48
889.468	354.44	1094.82	21.2667	1773.93	2924.88	1773.93	7116.9
891.233	379.829	1096.88	24.8917	1777.18	2925.28	1777.18	7121.04
892.997	345.891	1098.93	22.45	1780.43	2881.33	1780.43	7115.5
894.76	346.02	1100.99	28.5833	1783.68	2870.98	1783.68	7134.93
896.524	325.888	1103.05	27.825	1786.93	2881.35	1786.93	7124.34
898.286	344.501	1105.11	29.975	1790.18	2874.45	1790.18	7121.33
900.049	345.691	1107.16	22.8333	1793.42	2871.24	1793.42	7106.15
901.811	349.017	1109.21	22.5333	1796.66	2914.12	1796.66	7120.33
903.572	365.063	1111.27	20.1667	1799.9	2877.38	1799.9	7121.23
905.333	351.198	1113.32	34.45	1803.14	2891.72	1803.14	7124.22
907.094	346.107	1115.38	28.3833	1806.37	2862.41	1806.37	7124.38
908.855	344.557	1117.43	14.525	1809.61	2829.59	1809.61	7117.71
910.615	344.279	1119.48	19.8	1812.84	2826.9	1812.84	7117.25
912.374	364.504	1121.54	31.5667	1816.07	2808.07	1816.07	7111.39
914.133	344.079	1123.59	31.7333	1819.3	2850.16	1819.3	7116.08
915.892	386.709	1125.64	19.4667	1822.52	2833.72	1822.52	7102.59
917.651	364.906	1127.69	30.3667	1825.75	2805.01	1825.75	7108.87
919.409	383.985	1129.74	31.0667	1828.97	2808.05	1828.97	7114.05
921.166	379.192	1131.79	18.825	1832.19	2794.93	1832.19	7109.94
922.924	405.502	1133.84	24.525	1835.4	2810.37	1835.4	7126.42
924.681	386.171	1135.89	23.9083	1838.62	2821.81	1838.62	7112.71
926.437	383.665	1137.93	9.09167	1841.83	2828.67	1841.83	7111.56
928.193	369.919	1139.98	15.1167	1845.05	2846.7	1845.05	7107.91
929.949	380.073	1142.03	16.7083	1848.25	2851.76	1848.25	7107.11
931.704	369.725	1144.07	27.2333	1851.46	2828.59	1851.46	7100.53
933.459	357.085	1146.12	18.4917	1854.67	2829.82	1854.67	7109.13
935.214	369.384	1148.17	16.0333	1857.87	2849.39	1857.87	7101.19
936.968	369.926	1150.21	9.63333	1861.07	2827.51	1861.07	7099.84
938.721	361.348	1152.26	8.70833	1864.27	2824.72	1864.27	7092.51
940.475	388.07	1154.3	-0.00833333	1867.47	2793.61	1867.47	7111.87
942.228	375.062	1156.34	-2.98333	1870.67	2751.3	1870.67	7107.67
943.98	360.011	1158.39	8.75	1873.86	2744.64	1873.86	7111.96
945.733	369.316	1160.43	-4.55833	1877.05	2749.38	1877.05	7115.33
947.484	351.912	1162.47	8.14167	1880.24	2759.78	1880.24	7104.17
949.236	352.756	1164.52	-0.308333	1883.43	2806.26	1883.43	7099.36
950.987	329.982	1166.56	5.79167	1886.61	2819.01	1886.61	7104.49
952.737	357.708	1168.6	1.575	1889.8	2808.41	1889.8	7097.93
954.488	352.682	1170.64	5.80833	1892.98	2775.52	1892.98	7097.52
956.237	362.817	1172.68	5.13333	1896.16	2756.28	1896.16	7093.64
957.987	354.423	1174.72	15.625	1899.34	2708.2	1899.34	7101.32
959.736	383.709	1176.76	-0.65	1902.51	2699.88	1902.51	7097.24
961.485	376.593	1178.79	1.675	1905.69	2734.28	1905.69	7093.83
963.233	388.421	1180.83	1.825	1908.86	2729.07	1908.86	7093.61
964.981	378.596	1182.87	4.25	1912.03	2758.5	1912.03	7094.22
966.728	376.842	1184.91	-0.666667	1915.2	2729.34	1915.2	7098.11
968.476	405.961	1186.94	0.758333	1918.36	2766.83	1918.36	7090.85
970.222	404.105	1188.98	6.23333	1921.53	2745.43	1921.53	7103.91
971.969	406.341	1191.02	-7.28333	1924.69	2758.16	1924.69	7094.99
973.715	400.139	1193.05	-5.25833	1927.85	2735.53	1927.85	7099.44
975.46	391.533	1195.09	-5.05833	1931.01	2756.5	1931.01	7090.42
977.205	395.816	1197.12	-11.45	1934.16	2772.64	1934.16	7089.51
978.95	381.876	1199.15	2.4	1937.32	2747.59	1937.32	7098.18
980.695	393.179	1201.19	2.63333	1940.47	2748.48	1940.47	7094.23
982.439	373.343	1203.22	-17.0667	1943.62	2730.45	1943.62	7106.45
984.182	375.68	1205.25	-10.075	1946.77	2727.95	1946.77	7105.27
985.926	386.159	1207.29	-7.84167	1949.92	2715.11	1949.92	7099.96
987.669	387.836	1209.32	-8.90833	1953.06	2689.82	1953.06	7100.72
989.411	359.478	1211.35	-7.9	1956.2	2682.74	1956.2	7099.09
991.153	403.126	1213.38	-0.25	1959.34	2675.3	1959.34	7097.01
992.895	383.064	1215.41	-8.025	1962.48	2695.28	1962.48	7093.12
994.636	337.664	1217.44	-2.9	1965.62	2685.47	1965.62	7092.8
996.377	333.219	1219.47	-13.325	1968.76	2644.71	1968.76	7089.89
998.118	344.018	1221.49	-6.35	1971.89	2672.11	1971.89	7088.14
999.858	336.861	1223.52	-14.825	1975.02	2710.7	1975.02	7098.42
1001.6	355.36	1225.55	-1.925	1978.15	2689.82	1978.15	7094.81
1003.34	370.531	1227.58	-14.8833	1981.28	2684.13	1981.28	7099.46
1005.08	375.545	1229.6	3.45	1984.4	2685.36	1984.4	7098.45
1006.81	360.988	1231.63	-5.1	1987.53	2687.26	1987.53	7099.68
1008.55	369.546	1233.66	-16.2833	1990.65	2690.09	1990.65	7090.83
1010.29	365.055	1235.68	-17.7583	1993.77	2699.2	1993.77	7087.45
1012.03	377.261	1237.71	-8.16667	1996.88	2662.44	1996.88	7090.06
1013.77	337.298	1239.73	-12.4917	2000	2663.63	2000	7090.39
1015.5	332.793	1241.75	-8.76667	2003.11	2660.4	2003.11	7090.47
1017.24	358.636	1243.78	-6.65833	2006.23	2667.84	2006.23	7089.56
1018.97	368.279	1245.8	-2.70833	2009.34	2652.53	2009.34	7090.13
1020.71	369.854	1247.82	-6.275	2012.44	2662.7	2012.44	7083.96
1022.45	372.715	1249.84	-3.825	2015.55	2663.14	2015.55	7097.23
1024.18	364.923	1251.86	-12.5083	2018.65	2643.66	2018.65	7100.03
1025.92	351.977	1253.89	-8.075	2021.76	2670.58	2021.76	7099.18
1027.65	346.695	1255.91	-12.8167	2024.86	2678.36	2024.86	7086.02
1029.38	332.04	1257.93	-8.50833	2027.96	2668.75	2027.96	7079.14
1031.12	341.695	1259.95	-23.7083	2031.05	2625.42	2031.05	7080.96
1032.85	346.408	1261.96	-16.0083	2034.15	2606.51	2034.15	7075.87
1034.58	339.422	1263.98	-14.3917	2037.24	2627.03	2037.24	7083.4
1036.31	314.287	1266	-14.9833	2040.33	2598.49	2040.33	7089.65
1038.05	326.474	1268.02	-8.14167	2043.42	2592.14	2043.42	7084.32
1039.78	334.126	1270.04	-26.05	2046.51	2599.23	2046.51	7091.39
1041.51	321.406	1272.05	-15.925	2049.59	2625.39	2049.59	7095.68
1043.24	341.804	1274.07	-15.85	2052.68	2662.15	2052.68	7089.53
1044.97	344.048	1276.09	-15.7333	2055.76	2621.86	2055.76	7083.22
1046.7	370.399	1278.1	-28.0083	2058.84	2643.73	2058.84	7084.96
1048.43	325.817	1280.11	-18.7	2061.92	2620.99	2061.92	7082.83
1050.16	312.255	1282.13	-15.9167	2064.99	2614.76	2064.99	7083.98
1051.89	341.87	1284.14	-16.5167	2068.07	2630.91	2068.07	7088.8
1053.62	320.862	1286.16	-15.325	2071.14	2612.07	2071.14	7087.33
1055.34	332.612	1288.17	-20.3833	2074.21	2607.71	2074.21	7089.85
1057.07	337.287	1290.18	-10.2417	2077.28	2600.88	2077.28	7089.56
1058.8	298.014	1292.19	-19.1917	2080.34	2604.83	2080.34	7071.56
1060.52	324.04	1294.2	-17.3667	2083.41	2618.7	2083.41	7082.82
1062.25	313.144	1296.22	-12.025	2086.47	2624.75	2086.47	7089.81
1063.98	322.321	1298.23	-14.2083	2089.53	2611.93	2089.53	7084.81
1065.7	336.825	1300.24	-11.225	2092.59	2626.26	2092.59	7085.09
1067.43	314.695	1302.25	-16.525	2095.65	2624.52	2095.65	7089.26
1069.15	319.37	1304.26	-21.3583	2098.7	2624.47	2098.7	7081.97
1070.88	313.641	1306.27	-11.375	2101.76	2584.16	2101.76	7090.82
1072.6	327.021	1308.27	-6.925	2104.81	2588.24	2104.81	7095.34
1074.33	306.629	1310.28	-6.99167	2107.86	2607.59	2107.86	7085.67
1076.05	319.078	1312.29	-17.9833	2110.91	2606.68	2110.91	7081.16
1077.77	341.64	1314.29	-7.31667	2113.95	2583.38	2113.95	7094.8
1079.5	344.151	1316.3	-2.15	2117	2568.49	2117	7076.06
1081.22	338.626	1318.31	-22.4917	2120.04	2546.69	2120.04	7080.97
1082.94	321.43	1320.31	-13.4167	2123.08	2577.99	2123.08	7081.74
1084.66	331.611	1322.32	-10.275	2126.12	2628.34	2126.12	7092.47
1086.38	323.801	1324.32	-9.425	2129.16	2620.99	2129.16	7084.25
1088.1	326.932	1326.33	-13.5833	2132.19	2619.07	2132.19	7072.87
1089.83	339.615	1328.33	-19.8833	2135.22	2606.8	2135.22	7080.54
1091.55	321.156	1330.33	-4.65	2138.26	2597.84	2138.26	7084.35
1093.27	298.637	1332.33	-6.49167	2141.29	2614.32	2141.29	7088.65
1094.98	323.373	1334.34	-11.9583	2144.31	2567.41	2144.31	7082.78
1096.7	322.66	1336.34	-30.175	2147.34	2565.12	2147.34	7083.6
1098.42	328.135	1338.34	-10.1833	2150.36	2574.99	2150.36	7085.17
1100.14	334.544	1340.34	-17.0583	2153.39	2559.07	2153.39	7084.16
1101.86	339.61	1342.34	-19.0667	2156.41	2548.09	2156.41	7085.25
1103.58	330.011	1344.34	-24.525	2159.42	2563.03	2159.42	7076.68
1105.29	318.382	1346.34	-26.825	2162.44	2560.7	2162.44	7073.37
1107.01	302.789	1348.34	-25.75	2165.46	2540.91	2165.46	7083.21
1108.73	315.656	1350.34	-7.4	2168.47	2539.57	2168.47	7080.97
1110.44	338.52	1352.34	-25.8583	2171.48	2529.95	2171.48	7084.02
1112.16	296.794	1354.33	-12.975	2174.49	2536.6	2174.49	7082.8
1113.87	336.009	1356.33	-13.6583	2177.5	2526.61	2177.5	7080.87
1115.59	378.467	1358.33	-4.45833	2180.5	2537.36	2180.5	7083.3
1117.3	368.915	1360.32	-0.291667	2183.51	2562.89	2183.51	7085.03
1119.02	357.639	1362.32	-9.33333	2186.51	2555.7	2186.51	7085.1
1120.73	406.12	1364.31	-34.3917	2189.51	2542.03	2189.51	7081.73
1122.45	399.018	1366.31	-16.7	2192.51	2551.99	2192.51	7073.71
1124.16	490.066	1368.3	-26.4333	2195.5	2551.2	2195.5	7082.12
1125.87	535.326	1370.3	-11.2083	2198.5	2556.58	2198.5	7098.09
1127.58	543.163	1372.29	-6.85833	2201.49	2553.78	2201.49	7080.25
1129.3	525.745	1374.28	-15.85	2204.48	2547.68	2204.48	7088.02
1131.01	454.071	1376.28	-15.3417	2207.47	2543.57	2207.47	7093.07
1132.72	446.86	1378.27	-22.25	2210.46	2527.56	2210.46	7079.54
1134.43	411.516	1380.26	-23.45	2213.45	2511.03	2213.45	7089.1
1136.14	388.421	1382.25	-25.3583	2216.43	2577.3	2216.43	7097.79
1137.85	349.344	1384.24	-29.0333	2219.41	2575.76	2219.41	7092.14
1139.56	380.758	1386.23	-29.45	2222.39	2569.38	2222.39	7092.96
1141.27	334.92	1388.22	-29.5333	2225.37	2564.55	2225.37	7078.9
1142.98	358.921	1390.21	-29.65	2228.35	2533.14	2228.35	7086.2
1144.69	337.308	1392.2	-37.8167	2231.33	2522.05	2231.33	7089.77
1146.4	362.939	1394.19	-31.4667	2234.3	2536.74	2234.3	7086.73
1148.1	349.163	1396.17	-31.5333	2237.27	2524.69	2237.27	7081.03
1149.81	400.384	1398.16	-30.2417	2240.24	2515.07	2240.24	7089.61
1151.52	351.461	1400.15	-27.1083	2243.21	2541.8	2243.21	7088.06
1153.23	349.231	1402.13	-29.7417	2246.17	2526.84	2246.17	7087.86
1154.93	356.841	1404.12	-41.4833	2249.14	2543.03	2249.14	7094.12
1156.64	317.608	1406.11	-41.8	2252.1	2546.11	2252.1	7106.19
1158.34	333.067	1408.09	-42.5583	2255.06	2549.55	2255.06	7117.02
1160.05	383.567	1410.08	-31.2833	2258.02	2548.43	2258.02	7113.83
1161.75	377.572	1412.06	-40.3	2260.98	2558.68	2260.98	7108.53
1163.46	401.957	1414.04	-30.4917	2263.93	2520.36	2263.93	7102.33
1165.16	383.599	1416.03	-40.3583	2266.89	2537.33	2266.89	7101.85
1166.87	396.052	1418.01	-36.4417	2269.84	2513.3	2269.84	7096.49
1168.57	387.486	1419.99	-43.6417	2272.79	2487.56	2272.79	7101.5
1170.27	394.854	1421.97	-43.0417	2275.74	2483.32	2275.74	7106.87
1171.98	388.387	1423.95	-49.7083	2278.68	2497.16	2278.68	7097.83
1173.68	396.282	1425.94	-40.025	2281.63	2486.55	2281.63	7110.33
1175.38	391.644	1427.92	-31.9167	2284.57	2506.79	2284.57	7108.11
1177.08	345.706	1429.9	-47.125	2287.51	2505.76	2287.51	7097.9
1178.79	333.918	1431.87	-35.0667	2290.45	2518.2	2290.45	7099.95
1180.49	327.323	1433.85	-35.075	2293.39	2518.28	2293.39	7100.83
1182.19	306.809	1435.83	-30.4917	2296.33	2490.49	2296.33	7105.3
1183.89	338.332	1437.81	-45.725	2299.26	2483.89	2299.26	7100.57
1185.59	338.404	1439.79	-33.5167	2302.2	2489.76	2302.2	7107.69
1187.29	319.509	1441.77	-36.275	2305.13	2515.61	2305.13	7107.33
1188.99	300.816	1443.74	-41.5667	2308.06	2493.91	2308.06	7107.81
1190.69	303.348	1445.72	-35.7833	2310.98	2474.3	2310.98	7116.66
1192.38	295.315	1447.69	-40.6083	2313.91	2469.51	2313.91	7104.22
1194.08	297.901	1449.67	-39.5917	2316.83	2480.92	2316.83	7111.12
1195.78	295.281	1451.65	-36.1667	2319.75	2455.38	2319.75	7102.18
1197.48	277.302	1453.62	-39.2667	2322.67	2483.63	2322.67	7096.99
1199.18	311.98	1455.59	-41.1917	2325.59	2480.3	2325.59	7102.9
1200.87	317.524	1457.57	-47.225	2328.51	2475.99	2328.51	7091.97
1202.57	325.644	1459.54	-23.425	2331.43	2453.7	2331.43	7101.69
1204.26	316.34	1461.51	-34.325	2334.34	2460.05	2334.34	7091.7
1205.96	317.669	1463.48	-25.0333	2337.25	2474.07	2337.25	7102.11
1207.66	306.309	1465.46	-28.2083	2340.16	2479.91	2340.16	7095.88
1209.35	314.223	1467.43	-31.7417	2343.07	2477.47	2343.07	7097.33
1211.05	312.759	1469.4	-47.625	2345.97	2467.11	2345.97	7089.44
1212.74	313.298	1471.37	-46.1	2348.88	2466.58	2348.88	7087.3
1214.43	324.223	1473.34	-37.3	2351.78	2455.34	2351.78	7080.25
1216.13	323.608	1475.31	-38.2	2354.68	2448.51	2354.68	7082.25
1217.82	324.046	1477.28	-43.6167	2357.58	2445.22	2357.58	7083.31
1219.51	326.593	1479.25	-42.4833	2360.48	2453.55	2360.48	7074.26
1221.21	346.342	1481.21	-52.5917	2363.38	2428.61	2363.38	7083.04
1222.9	313.431	1483.18	-46.85	2366.27	2443.43	2366.27	7077.51
1224.59	326.481	1485.15	-39.6167	2369.16	2415.37	2369.16	7083.4
1226.28	328.555	1487.12	-47.7833	2372.06	2448.72	2372.06	7081.21
1227.97	361.419	1489.08	-55.7	2374.94	2412.4	2374.94	7080.34
1229.66	366.405	1491.05	-46.4667	2377.83	2435.28	2377.83	7075.55
1231.35	340.966	1493.01	-55.3333	2380.72	2413.28	2380.72	7073.24
1233.04	362.755	1494.98	-51.85	2383.6	2409.07	2383.6	7072.36
1234.73	340.161	1496.94	-45.925	2386.48	2407.39	2386.48	7066.23
1236.42	355.928	1498.91	-49.1667	2389.37	2430.84	2389.37	7069.49
1238.11	342.626	1500.87	-40.075	2392.24	2423.08	2392.24	7069.82
1239.8	346.878	1502.83	-53.3167	2395.12	2423.3	2395.12	7066.63
1241.49	341.975	1504.8	-46.525	2398	2433.49	2398	7065.96
1243.18	339.034	1506.76	-45.3583	2400.87	2421.48	2400.87	7063.12
1244.86	319.736	1508.72	-46.475	2403.74	2405.01	2403.74	7058.11
1246.55	344.996	1510.68	-34.875	2406.61	2379.8	2406.61	7058.56
1248.24	354.438	1512.64	-35.3833	2409.48	2384.9	2409.48	7059.8
1249.92	350.278	1514.6	-47.6333	2412.35	2395.54	2412.35	7050.21
1251.61	328.053	1516.56	-51.65	2415.21	2406.14	2415.21	7054.53
1253.3	314.189	1518.52	-52.675	2418.08	2419.6	2418.08	7063.74
1254.98	297.458	1520.48	-34.4583	2420.94	2409.55	2420.94	7055.79
1256.67	326.828	1522.44	-40.4167	2423.8	2409.69	2423.8	7057.65
1258.35	320.322	1524.4	-45.8333	2426.66	2421.82	2426.66	7057.82
1260.04	358.985	1526.36	-50.4917	2429.52	2395.43	2429.52	7046.62
1261.72	325.704	1528.31	-44.9167	2432.37	2414.38	2432.37	7063.98
1263.4	316.754	1530.27	-47.7083	2435.22	2388.34	2435.22	7056.7
1265.09	291.091	1532.23	-54.4833	2438.08	2372	2438.08	7061.76
1266.77	310.517	1534.18	-48.2	2440.93	2398.38	2440.93	7062.31
1268.45	306.924	1536.14	-42.3667	2443.78	2389.59	2443.78	7056.67
1270.14	303.005	1538.09	-50	2446.62	2366.52	2446.62	7048.04
1271.82	309.491	1540.05	-47.3417	2449.47	2381.07	2449.47	7056.99
1273.5	284.542	1542	-47.225	2452.31	2369.42	2452.31	7055.45
1275.18	301.068	1543.95	-50.5	2455.15	2390.99	2455.15	7050.49
1276.86	317.652	1545.91	-42.4083	2457.99	2372.91	2457.99	7051.65
1278.54	305.659	1547.86	-43.2083	2460.83	2373.84	2460.83	7050.11
1280.22	282.758	1549.81	-31.5417	2463.67	2394.36	2463.67	7047.97
1281.9	310.729	1551.76	-49.5417	2466.5	2365.07	2466.5	7038.99
1283.58	315.046	1553.72	-51.4	2469.34	2386.24	2469.34	7049.67
1285.26	299.207	1555.67	-46.3833	2472.17	2403.39	2472.17	7047.21
1286.94	299.163	1557.62	-43.225	2475	2371.15	2475	7052.11
1288.62	317.582	1559.57	-34.8167	2477.83	2353.05	2477.83	7052.33
1290.3	322.916	1561.52	-43.3667	2480.65	2376.18	2480.65	7053.67
1291.97	315.476	1563.46	-51.7333	2483.48	2350.06	2483.48	7046.59
1293.65	315.275	1565.41	-45.8583	2486.3	2361.44	2486.3	7051.08
1295.33	353.255	1567.36	-48.4833	2489.12	2357.95	2489.12	7055.08
1297.01	357.002	1569.31	-52.05	2491.94	2355.78	2491.94	7053.12
1298.68	377.105	1571.26	-56.0917	2494.76	2335.92	2494.76	7038.77
1300.36	368.55	1573.2	-43.325	2497.58	2350.78	2497.58	7036.06
1302.03	377.048	1575.15	-40.2833	2500.39	2344.67	2500.39	7044.26
1303.71	378.297	1577.1	-45.375	2503.21	2331.41	2503.21	7036.57
1305.38	419.212	1579.04	-32.3333	2506.02	2351.12	2506.02	7045.71
1307.06	428.367	1580.99	-32.9667	2508.83	2330.26	2508.83	7047.06
1308.73	473.735	1582.93	-36.4333	2511.64	2344.39	2511.64	7040.69
1310.41	533.047	1584.88	-37.3417	2514.44	2357.29	2514.44	7045.15
1312.08	491.647	1586.82	-40.4083	2517.25	2328.2	2517.25	7037.92
1313.75	480.754	1588.76	-43.525	2520.05	2338.29	2520.05	7048.3
1315.43	448.664	1590.71	-34.4417	2522.86	2352.57	2522.86	7042.42
1317.1	440.534	1592.65	-52.425	2525.66	2349.84	2525.66	7039.63
1318.77	403.879	1594.59	-46.0833	2528.45	2325.97	2528.45	7033.75
1320.44	385.588	1596.53	-42.1917	2531.25	2330.15	2531.25	7040.23
1322.12	385.616	1598.47	-53.0917	2534.05	2342.7	2534.05	7039.11
1323.79	347.329	1600.41	-50.4417	2536.84	2348.38	2536.84	7046.34
1325.46	340.289	1602.35	-54.6917	2539.63	2341.8	2539.63	7044.23
1327.13	360.995	1604.29	-47.5583	2542.42	2322.22	2542.42	7039.15
1328.8	358.075	1606.23	-53.7167	2545.21	2326.7	2545.21	7042.79
1330.47	360.605	1608.17	-60.5333	2548	2327.28	2548	7043.67
1332.14	363.412	1610.11	-50.5833	2550.78	2339.95	2550.78	7048.65
1333.81	349.415	1612.05	-56.0083	2553.57	2346.66	2553.57	7042.5
1335.48	356.439	1613.99	-51.55	2556.35	2342.97	2556.35	7030.17
1337.14	359.193	1615.92	-64.4417	2559.13	2357.16	2559.13	7038.67
1338.81	333.245	1617.86	-46.525	2561.91	2346.89	2561.91	7041.79
1340.48	330.799	1619.8	-47.2083	2564.69	2354.47	2564.69	7045.89
1342.15	335.365	1621.73	-61.5333	2567.46	2345.22	2567.46	7042.72
1343.82	335.698	1623.67	-56.3167	2570.24	2324.94	2570.24	7035.48
1345.48	317.392	1625.6	-48.4083	2573.01	2345.87	2573.01	7041.01
1347.15	312.955	1627.54	-55.8333	2575.78	2335.88	2575.78	7033.31
1348.81	346.679	1629.47	-50.8333	2578.55	2330.28	2578.55	7033.1
1350.48	353.505	1631.4	-46.9833	2581.32	2315.66	2581.32	7041.87
1352.15	347.356	1633.34	-43.2	2584.08	2345.22	2584.08	7042.86
1353.81	332.301	1635.27	-52.4083	2586.85	2319.49	2586.85	7036.5
1355.48	310.806	1637.2	-52.7167	2589.61	2313.38	2589.61	7034.33
1357.14	341.128	1639.13	-38.8583	2592.37	2309.26	2592.37	7050.47
1358.8	329.233	1641.07	-55.3083	2595.13	2304.76	2595.13	7034.24
1360.47	378.304	1642.99	-50.35	2597.89	2306.68	2597.89	7044.88
1362.13	349.655	1644.93	-48.5417	2600.65	2317.66	2600.65	7033.36
1363.79	350.211	1646.86	-58.7583	2603.4	2318.82	2603.4	7030.83
1365.46	340.506	1648.78	-48.9083	2606.16	2323.17	2606.16	7037.94
1367.12	347.722	1650.71	-48.9417	2608.91	2320.59	2608.91	7043.28
1368.78	349.455	1652.64	-54.5833	2611.66	2307.84	2611.66	7029.38
1370.44	370.164	1654.57	-55.6583	2614.41	2328.15	2614.41	7043.02
1372.11	395.125	1656.5	-71.5667	2617.15	2322.3	2617.15	7028.3
1373.77	370.745	1658.43	-46.9	2619.9	2327.15	2619.9	7036.28
1375.43	370.334	1660.35	-64.35	2622.64	2300.22	2622.64	7044.52
1377.09	347.876	1662.28	-51.3333	2625.38	2304.58	2625.38	7031.08
1378.75	348.106	1664.21	-45.6917	2628.12	2323.89	2628.12	7046.69
1380.41	368.406	1666.13	-66.05	2630.86	2323.34	2630.86	7041.78
1382.07	321.768	1668.06	-66.3167	2633.6	2340.8	2633.6	7032.42
1383.73	372.325	1669.98	-57.7167	2636.34	2322.28	2636.34	7030.36
1385.38	336.439	1671.91	-61.6667	2639.07	2314.74	2639.07	7038.83
1387.04	348.782	1673.83	-58.6917	2641.8	2309.94	2641.8	7040.66
1388.7	372.495	1675.75	-56.1667	2644.53	2323.74	2644.53	7026.5
1390.36	339.546	1677.68	-63.7917	2647.26	2312.63	2647.26	7029.47
1392.02	345.596	1679.6	-64.2417	2649.99	2311.38	2649.99	7035.92
1393.67	373.581	1681.52	-72.8917	2652.72	2311.43	2652.72	7042.34
1395.33	377.703	1683.44	-69.075	2655.44	2317.03	2655.44	7039.2
1396.99	378.316	1685.36	-66.25	2658.16	2311.2	2658.16	7043.18
1398.64	384.323	1687.28	-64.7917	2660.89	2280.2	2660.89	7032.06
1400.3	372.644	1689.21	-57.7583	2663.61	2283.21	2663.61	7035.09
1401.95	375.847	1691.12	-65.7917	2666.32	2297.56	2666.32	7031.44
1403.61	356.981	1693.04	-62.225	2669.04	2294.82	2669.04	7033.58
1405.26	372.113	1694.96	-59.7583	2671.76	2342.05	2671.76	7039.38
1406.92	343.091	1696.88	-68.1083	2674.47	2280.61	2674.47	7038.29
1408.57	356.064	1698.8	-68.3417	2677.18	2298.23	2677.18	7042.39
1410.23	348.305	1700.72	-77.225	2679.89	2282.22	2679.89	7036.08
1411.88	349.995	1702.64	-68.9083	2682.6	2277.04	2682.6	7033.48
1413.53	319.272	1704.55	-78.1	2685.31	2262.24	2685.31	7036.57
1415.19	342.409	1706.47	-67.0667	2688.01	2280	2688.01	7036.11
1416.84	339.179	1708.38	-67.4667	2690.72	2254.17	2690.72	7032.88
1418.49	322.654	1710.3	-76.075	2693.42	2261.05	2693.42	7029.05
1420.14	317.958	1712.21	-67.5	2696.12	2298.59	2696.12	7033.87
1421.79	338.464	1714.13	-71.5333	2698.82	2278.95	2698.82	7024.18
1423.44	330.475	1716.04	-78.6417	2701.52	2289.01	2701.52	7031.95
1425.09	338.871	1717.96	-58.0583	2704.22	2285.86	2704.22	7036.03
1426.75	332.77	1719.87	-71.0083	2706.91	2287.35	2706.91	7023.32
1428.4	320.063	1721.78	-83.9833	2709.6	2269.93	2709.6	7038.1
1430.05	304.807	1723.7	-72.425	2712.3	2292.78	2712.3	7031.63
1431.69	322.844	1725.61	-72.3917	2714.99	2287.39	2714.99	7038.18
1433.34	318.845	1727.52	-74.5917	2717.68	2288.86	2717.68	7027.86
1434.99	308.296	1729.43	-64.8167	2720.36	2278.2	2720.36	7029.97
1436.64	350.557	1731.34	-86.7667	2723.05	2296.03	2723.05	7032.55
1438.29	317.574	1733.25	-73.225	2725.73	2287.84	2725.73	7021.79
1439.94	315.308	1735.16	-75.1833	2728.41	2292.07	2728.41	7030.78
1441.58	330.33	1737.07	-67.1833	2731.1	2288.29	2731.1	7026.87
1443.23	353.926	1738.98	-65.3583	2733.77	2317.53	2733.77	7028.99
1444.88	330.953	1740.89	-77.4083	2736.45	2296.57	2736.45	7025.23
1446.52	365.027	1742.8	-72.9417	2739.13	2311.61	2739.13	7031.15
1448.17	333.091	1744.7	-74.1167	2741.8	2300.95	2741.8	7031.85
1449.82	351.28	1746.61	-79.1333	2744.48	2272.82	2744.48	7029.97
1451.46	318.625	1748.52	-70.95	2747.15	2283.77	2747.15	7025.77
1453.11	329.543	1750.43	-71.8667	2749.82	2273.91	2749.82	7029.93
1454.75	342.638	1752.33	-74.2667	2752.49	2279.98	2752.49	7031.65
1456.4	352.915	1754.24	-68.425	2755.15	2275.18	2755.15	7028.33
1458.04	315.886	1756.14	-61.35	2757.82	2262.16	2757.82	7022.15
1459.69	339.856	1758.05	-77.1167	2760.48	2249.16	2760.48	7022.7
1461.33	321.938	1759.95	-76.8	2763.15	2269.62	2763.15	7022.14
1462.97	319.282	1761.85	-74.0583	2765.81	2265.57	2765.81	7023.55
1464.61	340.545	1763.76	-73.525	2768.47	2246.49	2768.47	7028.8
1466.26	343.875	1765.66	-66.625	2771.13	2249.53	2771.13	7034.51
1467.9	336.767	1767.56	-68.325	2773.78	2227.59	2773.78	7029.63
1469.54	327.258	1769.46	-68.5917	2776.44	2244.2	2776.44	7024.96
1471.18	322.103	1771.37	-71.425	2779.09	2235.73	2779.09	7025.35
1472.82	318.518	1773.27	-72.7167	2781.74	2259.79	2781.74	7022.98
1474.47	326.799	1775.17	-67.6167	2784.39	2257.86	2784.39	7027.51
1476.11	334.647	1777.07	-57.2	2787.04	2245.7	2787.04	7028.66
1477.75	315.006	1778.97	-71.4083	2789.69	2250.57	2789.69	7028.87
1479.39	336.632	1780.87	-66.8083	2792.33	2234.36	2792.33	7032.82
1481.03	334.517	1782.77	-72.2583	2794.98	2235.68	2794.98	7028.01
1482.67	345.753	1784.67	-67.1833	2797.62	2243.55	2797.62	7026.7
1484.3	333.124	1786.56	-68.35	2800.26	2254.57	2800.26	7029.91
1485.94	351.446	1788.46	-71.3667	2802.9	2264.94	2802.9	7021.79
1487.58	339.255	1790.36	-73.0333	2805.54	2264.36	2805.54	7028.37
1489.22	327.163	1792.26	-72.6583	2808.18	2245.57	2808.18	7022.27
1490.86	358.961	1794.15	-84.35	2810.81	2255.81	2810.81	7022.2
1492.49	363.234	1796.05	-67.925	2813.45	2238.05	2813.45	7020.6
1494.13	376.341	1797.94	-72.4	2816.08	2237.88	2816.08	7029.19
1495.77	379.36	1799.84	-64.025	2818.71	2231.89	2818.71	7028.52
1497.4	388.715	1801.73	-76.2417	2821.34	2234.68	2821.34	7028.85
1499.04	379.18	1803.63	-64.9833	2823.97	2237.36	2823.97	7028.87
1500.68	356.763	1805.52	-67.7083	2826.59	2258.72	2826.59	7026.64
1502.31	364.421	1807.42	-75.85	2829.22	2247.49	2829.22	7022.77
1503.95	335.549	1809.31	-70.0917	2831.84	2265.57	2831.84	7024.41
1505.58	326.168	1811.2	-65.4083	2834.46	2277.23	2834.46	7024.63
1507.22	316.067	1813.09	-73.65	2837.08	2291.09	2837.08	7020.69
1508.85	327.223	1814.98	-65.725	2839.7	2292.01	2839.7	7021.49
1510.48	329.147	1816.88	-66.925	2842.32	2323.66	2842.32	7027.37
1512.12	337.63	1818.77	-64.5083	2844.93	2315.77	2844.93	7030.98
1513.75	334.417	1820.66	-77.45	2847.55	2314.08	2847.55	7024.31
1515.38	318.511	1822.55	-70.7667	2850.16	2338.74	2850.16	7035.38
1517.02	312.723	1824.44	-70.5833	2852.77	2380.27	2852.77	7036.3
1518.65	310.211	1826.32	-74.775	2855.38	2389.23	2855.38	7046.87
1520.28	355.249	1828.21	-82.475	2857.99	2414.57	2857.99	7039.26
1521.91	346.675	1830.1	-76.9417	2860.6	2456.43	2860.6	7043.43
1523.54	327.798	1831.99	-55.9	2863.2	2456.68	2863.2	7049.83
1525.18	316.368	1833.88	-60.825	2865.81	2487.66	2865.81	7048.57
1526.81	341.455	1835.76	-64.625	2868.41	2541.16	2868.41	7044.69
1528.44	362.996	1837.65	-76.0667	2871.01	2558.96	2871.01	7051.24
1530.07	348.6	1839.54	-83.2917	2873.61	2537.91	2873.61	7044.72
1531.7	333.762	1841.42	-71.2417	2876.21	2537.38	2876.21	7058.97
1533.33	347.803	1843.31	-66.0417	2878.8	2537.43	2878.8	7053.47
1534.95	352.701	1845.19	-62.6333	2881.4	2564.39	2881.4	7048.81
1536.58	382.869	1847.08	-67.675	2883.99	2540.83	2883.99	7049.59
1538.21	368.899	1848.96	-63.2417	2886.59	2539.37	2886.59	7059.24
1539.84	346.266	1850.84	-64.4583	2889.18	2534.76	2889.18	7058.92
1541.47	341.946	1852.73	-61.0917	2891.76	2545.52	2891.76	7055.57
1543.1	370.767	1854.61	-62.1417	2894.35	2542.3	2894.35	7061.97
1544.72	376.16	1856.49	-78.6667	2896.94	2586.36	2896.94	7074.58
1546.35	363.664	1858.37	-66.5417	2899.52	2604.39	2899.52	7072.47
1547.98	378.282	1860.26	-63.1	2902.11	2607.83	2902.11	7070.05
1549.6	345.411	1862.14	-65.0417	2904.69	2611.87	2904.69	7071.72
1551.23	362.447	1864.02	-61.325	2907.27	2618.11	2907.27	7070.54
1552.85	356.038	1865.9	-68.3667	2909.85	2619.47	2909.85	7065.71
1554.48	379.072	1867.78	-64.6417	2912.43	2634.43	2912.43	7071.73
1556.1	393.051	1869.66	-70.1333	2915	2642.47	2915	7069.22
1557.73	378.833	1871.54	-73.475	2917.58	2642.78	2917.58	7075.11
1559.35	406.893	1873.41	-67.7417	2920.15	2678.18	2920.15	7064.41
1560.98	375.625	1875.29	-71.3083	2922.72	2685.12	2922.72	7075.23
1562.6	394.891	1877.17	-60.475	2925.29	2708.36	2925.29	7074.91
1564.22	406.36	1879.05	-71.8417	2927.86	2731.1	2927.86	7070.4
1565.85	405.059	1880.92	-74.25	2930.43	2741.89	2930.43	7080.38
1567.47	392.432	1882.8	-54.1667	2932.99	2743.9	2932.99	7074.19
1569.09	377.475	1884.68	-62.125	2935.56	2717.37	2935.56	7064.14
1570.71	382.505	1886.55	-68.8917	2938.12	2707.52	2938.12	7065.76
1572.34	403.285	1888.43	-74.9917	2940.68	2664.01	2940.68	7069.68
1573.96	409.805	1890.3	-72.4583	2943.24	2638.24	2943.24	7069.73
1575.58	406.576	1892.18	-60.7917	2945.8	2596.2	2945.8	7060.71
1577.2	445.06	1894.05	-64.6583	2948.36	2572.68	2948.36	7063.01
1578.82	438.315	1895.92	-81.375	2950.91	2539.97	2950.91	7066.31
1580.44	478.192	1897.8	-72.375	2953.47	2530.7	2953.47	7066.27
1582.06	516.268	1899.67	-66.325	2956.02	2531.38	2956.02	7058.66
1583.68	537.154	1901.54	-62.875	2958.57	2495.68	2958.57	7057.38
1585.3	544.205	1903.41	-70.1833	2961.12	2468.51	2961.12	7057.64
1586.92	571.502	1905.28	-64.125	2963.67	2456.18	2963.67	7055.66
1588.54	529.025	1907.16	-64.1083	2966.22	2457.8	2966.22	7051.88
1590.16	489.065	1909.03	-63.5667	2968.76	2458.68	2968.76	7056.39
1591.77	455.493	1910.9	-64.9333	2971.31	2442.47	2971.31	7050.04
1593.39	458.675	1912.76	-76.4833	2973.85	2442.2	2973.85	7048.66
1595.01	396.04	1914.64	-59.4583	2976.39	2441.11	2976.39	7051.97
1596.63	411.744	1916.5	-70.4833	2978.93	2412.39	2978.93	7041.94
1598.24	374.32	1918.37	-77.175	2981.47	2357.8	2981.47	7039.89
1599.86	393.675	1920.24	-72.0917	2984.01	2333.72	2984.01	7041.13
1601.48	384.907	1922.11	-62.7833	2986.54	2334.51	2986.54	7029.03
1603.09	374.754	1923.97	-71.3667	2989.08	2338.36	2989.08	7026.1
1604.71	370.684	1925.84	-71.9167	2991.61	2313.17	2991.61	7029.73
1606.32	373.519	1927.71	-69.8833	2994.14	2311.88	2994.14	7027.07
1607.94	370.881	1929.57	-63.5417	2996.67	2296.55	2996.67	7022.78
1609.55	338.266	1931.44	-62.825	2999.2	2289.2	2999.2	7021.48
1611.17	360.405	1933.3	-68.95	3001.73	2284.72	3001.73	7020.19
1612.78	353.059	1935.17	-73.325	3004.25	2277.51	3004.25	7025.81
1614.39	337.356	1937.03	-59.45	3006.78	2256.68	3006.78	7026.3
1616.01	342.565	1938.9	-60.6917	3009.3	2251.95	3009.3	7016.49
1617.62	343.298	1940.76	-58.5417	3011.82	2232.66	3011.82	7014.69
1619.23	372.157	1942.62	-63.6	3014.34	2214.09	3014.34	7021.31
1620.85	367.243	1944.48	-71.375	3016.86	2205.04	3016.86	7018.45
1622.46	363.332	1946.35	-74.6917	3019.38	2197.89	3019.38	7011.25
1624.07	391.432	1948.21	-65.35	3021.89	2203.22	3021.89	7016.69
1625.68	368.121	1950.07	-70.8	3024.41	2192.86	3024.41	7018.13
1627.29	371.35	1951.93	-67.325	3026.92	2197.53	3026.92	7009.87
1628.9	364.99	1953.79	-63.2417	3029.43	2179.84	3029.43	7007.31
1630.51	344.269	1955.65	-67.4167	3031.94	2193.48	3031.94	7012.02
1632.12	378.108	1957.51	-68.0417	3034.45	2190.49	3034.45	7003.57
1633.73	395.487	1959.37	-68.1583	3036.96	2176.59	3036.96	7007.56
1635.34	397.231	1961.23	-65.7167	3039.46	2164.91	3039.46	7009.26
1636.95	407.63	1963.09	-77.375	3041.97	2162.96	3041.97	7012.67
1638.56	364.58	1964.94	-68.1833	3044.47	2176.97	3044.47	7013.52
1640.17	409.615	1966.8	-68.925	3046.97	2168.89	3046.97	7011.07
1641.78	407.194	1968.66	-68.7167	3049.47	2176.22	3049.47	7004.61
1643.39	389.446	1970.52	-61.2583	3051.97	2157.01	3051.97	7016.08
1645	380.079	1972.37	-69.7667	3054.47	2175.34	3054.47	7007.1
1646.6	379.817	1974.23	-70.4917	3056.97	2157.12	3056.97	7011.42
1648.21	368.278	1976.08	-57.1083	3059.46	2173.7	3059.46	7009.41
1649.82	365.737	1977.94	-52.05	3061.96	2167.18	3061.96	7004.33
1651.42	346.683	1979.79	-74.6083	3064.45	2167.59	3064.45	7010.41
1653.03	352.031	1981.65	-60.275	3066.94	2166.98	3066.94	7010.87
1654.64	349.82	1983.5	-66.1	3069.43	2159.16	3069.43	7002.6
1656.24	347.994	1985.35	-66	3071.92	2170.4	3071.92	7002.63
1657.85	330.704	1987.21	-63.9167	3074.4	2149.38	3074.4	7008.25
1659.45	361.981	1989.06	-62.4	3076.89	2176.43	3076.89	7006.42
1661.06	364.056	1990.91	-75.5083	3079.37	2146.33	3079.37	7003.13
1662.66	348.542	1992.76	-70.4917	3081.85	2149.68	3081.85	7000.79
1664.27	360.243	1994.61	-59.5	3084.33	2148.84	3084.33	7010.15
1665.87	382.638	1996.46	-76.7583	3086.81	2147.91	3086.81	7008.58
1667.47	359.044	1998.31	-67.325	3089.29	2130.45	3089.29	7004.37
1669.08	377.327	2000.16	-69.5917	3091.77	2156.07	3091.77	7008.54
1670.68	346.867	2002.01	-53.4417	3094.24	2139.41	3094.24	7007.1
1672.28	354.343	2003.86	-63.4833	3096.72	2140.74	3096.72	7010.51
1673.88	379.496	2005.71	-66.6583	3099.19	2145.18	3099.19	7004.85
1675.49	360.557	2007.56	-63.4167	3101.66	2118.84	3101.66	7008.09
1677.09	353.543	2009.41	-54.2333	3104.13	2132.2	3104.13	7010.49
1678.69	363.428	2011.25	-64.55	3106.6	2143.32	3106.6	7004.85
1680.29	359.421	2013.1	-59.575	3109.07	2145.73	3109.07	7006.46
1681.89	338.962	2014.95	-63.5417	3111.53	2111.99	3111.53	7009.28
1683.49	348.403	2016.79	-69.625	3114	2128.45	3114	7002.64
1685.09	352.713	2018.64	-57.2667	3116.46	2149.01	3116.46	7008
1686.69	352.388	2020.49	-65.7667	3118.92	2147.47	3118.92	7001.7
1688.29	345.865	2022.33	-72.15	3121.38	2147.22	3121.38	6999.51
1689.89	341.911	2024.18	-51.8167	3123.84	2133.34	3123.84	7008.94
1691.49	368.116	2026.02	-64.2	3126.3	2134.36	3126.3	7007.71
1693.09	320.256	2027.86	-67.275	3128.76	2135.41	3128.76	7001.6
1694.69	346.353	2029.71	-64.3	3131.21	2133.66	3131.21	7000.49
1696.28	363.965	2031.55	-60.1	3133.66	2137.39	3133.66	7005.45
1697.88	336.815	2033.39	-65.3167	3136.12	2128.28	3136.12	7006.79
1699.48	353.258	2035.23	-58.325	3138.57	2126.93	3138.57	7005.04
1701.08	336.498	2037.08	-65.4833	3141.02	2111.07	3141.02	7008.72
1702.67	354.737	2038.92	-64.4083	3143.46	2091.99	3143.46	7000.65
1704.27	358.998	2040.76	-63.7167	3145.91	2095.82	3145.91	7007.25
1705.87	333.334	2042.6	-57.3	3148.36	2123.09	3148.36	7002.66
1707.46	330.931	2044.44	-63.7667	3150.8	2123.7	3150.8	7005.52
1709.06	355.733	2046.28	-58.5833	3153.24	2139.61	3153.24	7005.66
1710.65	327.816	2048.12	-59.6083	3155.69	2114.18	3155.69	7003.7
1712.25	352.397	2049.96	-53.1083	3158.13	2111.36	3158.13	7003.9
1713.84	359.967	2051.8	-70.6333	3160.56	2123.43	3160.56	7007.88
1715.44	342.673	2053.63	-66.3333	3163	2132.61	3163	7000.79
1717.03	358.142	2055.47	-68.425	3165.44	2118.35	3165.44	7006.75
1718.62	343.141	2057.31	-61.5417	3167.87	2156.11	3167.87	7009.58
1720.22	351.163	2059.14	-60.8	3170.31	2139.49	3170.31	7003.67
1721.81	358.464	2060.98	-63.525	3172.74	2137.22	3172.74	7002.84
1723.4	348.941	2062.82	-63.175	3175.17	2115.98	3175.17	6999.99
1725	385.627	2064.65	-62.8583	3177.6	2128.03	3177.6	7005.49
1726.59	347.564	2066.49	-56.3417	3180.02	2125.3	3180.02	7003.48
1728.18	356.605	2068.32	-63.8417	3182.45	2135.87	3182.45	6999.37
1729.77	318.123	2070.16	-62.4583	3184.88	2104.71	3184.88	7003.72
1731.36	353.428	2071.99	-65.9083	3187.3	2133.68	3187.3	7005.04
1732.95	377.687	2073.82	-61.7583	3189.72	2148.4	3189.72	7005.9
1734.55	363.613	2075.66	-63.3333	3192.14	2116.72	3192.14	6998.51
1736.14	394.674	2077.49	-46.25	3194.56	2117.94	3194.56	6998.2
1737.73	330.39	2079.32	-43.65	3196.98	2128.32	3196.98	6998.82
1739.32	339.663	2081.15	-52.9833	3199.4	2117.59	3199.4	6998.19
1740.91	340.125	2082.98	-63.6917	3201.82	2134.34	3201.82	6998.89
1742.49	359.572	2084.82	-54.5917	3204.23	2123.86	3204.23	7004.08
1744.08	354.919	2086.65	-55.0167	3206.64	2115.31	3206.64	7004.54
1745.67	334.358	2088.48	-56.05	3209.06	2125.55	3209.06	7001.03
1747.26	361.349	2090.31	-53.0333	3211.47	2126.21	3211.47	7006.13
1748.85	336.118	2092.14	-56.1583	3213.88	2131.6	3213.88	7007.47
1750.44	341.297	2093.97	-52.9333	3216.28	2118.94	3216.28	7000.31
1752.02	369.039	2095.79	-57.8667	3218.69	2104.87	3218.69	7004.71
1753.61	368.207	2097.62	-63.9417	3221.1	2090.51	3221.1	7005.69
1755.2	378.634	2099.45	-67.8583	3223.5	2153.24	3223.5	7006.18
1756.78	367.169	2101.28	-57.925	3225.9	2100.11	3225.9	7007.07
1758.37	364.03	2103.1	-61.6167	3228.3	2127.37	3228.3	7002.79
1759.96	345.176	2104.93	-65.7083	3230.7	2109.63	3230.7	6996.48
1761.54	316.012	2106.76	-50.0583	3233.1	2102.46	3233.1	7002.6
1763.13	347.785	2108.58	-53.2083	3235.5	2103.85	3235.5	7004.78
1764.71	369.037	2110.41	-57.1917	3237.9	2119.8	3237.9	6998.17
1766.3	362.794	2112.23	-53.8083	3240.29	2109.76	3240.29	6998.64
1767.88	337.275	2114.06	-53.4	3242.68	2103.71	3242.68	7005.37
1769.47	367.5	2115.88	-56.975	3245.08	2114.86	3245.08	7004.74
1771.05	321.955	2117.7	-67.7833	3247.47	2121.45	3247.47	7005.79
1772.63	374.069	2119.53	-47.1917	3249.86	2104.18	3249.86	7000.96
1774.22	372.505	2121.35	-48.6833	3252.24	2117.28	3252.24	6997.56
1775.8	337.031	2123.17	-54.8833	3254.63	2108.93	3254.63	6997.5
1777.38	347.477	2124.99	-52.3917	3257.02	2100.86	3257.02	6996.11
1778.96	341.955	2126.82	-56.0583	3259.4	2131.88	3259.4	7000.35
1780.55	381.31	2128.64	-56.9083	3261.78	2107.45	3261.78	7007.28
1782.13	383.133	2130.46	-55.8667	3264.17	2125.09	3264.17	6997.94
1783.71	338.142	2132.28	-54.4	3266.55	2127.93	3266.55	7003.69
1785.29	370.064	2134.1	-60.05	3268.92	2099.59	3268.92	7007.97
1786.87	355.613	2135.92	-55.7667	3271.3	2117.16	3271.3	7003.79
1788.45	368.563	2137.74	-57.025	3273.68	2113.28	3273.68	6998.78
1790.03	356.764	2139.56	-59.075	3276.05	2114.41	3276.05	7007.34
1791.61	365.199	2141.38	-60.375	3278.43	2109.55	3278.43	7006.9
1793.19	360.745	2143.19	-53.1167	3280.8	2121.99	3280.8	7001.34
1794.77	368.336	2145.01	-65.7	3283.17	2127.45	3283.17	6996.4
1796.35	354.038	2146.83	-46.0083	3285.54	2121.18	3285.54	7007.81
1797.93	354.615	2148.65	-61.7917	3287.91	2146.3	3287.91	7008.05
1799.51	356.436	2150.46	-54.35	3290.28	2120.06	3290.28	6999.69
1801.09	353.898	2152.28	-48.8	3292.64	2132.55	3292.64	6996.77
1802.66	371.513	2154.09	-52.6833	3295.01	2114.89	3295.01	7003.24
1804.24	377.585	2155.91	-58.9667	3297.37	2122.03	3297.37	7001.61
1805.82	379.524	2157.72	-62.6	3299.73	2110.12	3299.73	7006.88
1807.39	375.858	2159.54	-61.8	3302.1	2103.89	3302.1	6999.53
1808.97	347.043	2161.35	-54.5917	3304.46	2120.24	3304.46	7005.88
1810.55	376.002	2163.16	-47.675	3306.81	2108.16	3306.81	7006.49
1812.12	353.012	2164.98	-53.2	3309.17	2132.16	3309.17	6999.72
1813.7	389.58	2166.79	-53.3333	3311.53	2107.58	3311.53	6999.26
1815.27	344.132	2168.6	-49.3	3313.88	2112.14	3313.88	7001.76
1816.85	381.504	2170.42	-57.5583	3316.23	2121.28	3316.23	7008.83
1818.42	388.433	2172.23	-38.425	3318.59	2107.93	3318.59	6997.84
1820	351.077	2174.04	-53.8833	3320.94	2119.74	3320.94	7005.99
1821.57	362.262	2175.85	-51.0667	3323.29	2116.78	3323.29	7005.08
1823.15	365.394	2177.66	-52.8333	3325.63	2115.71	3325.63	6998.71
1824.72	377.666	2179.47	-59.8833	3327.98	2105.16	3327.98	7000.58
1826.29	350.039	2181.28	-49.7333	3330.33	2102.43	3330.33	7001.84
1827.87	374.572	2183.09	-49.475	3332.67	2115.26	3332.67	7002.34
1829.44	386.57	2184.9	-57.4333	3335.01	2105.59	3335.01	7002.24
1831.01	385.28	2186.7	-44.8083	3337.36	2118.26	3337.36	7002.97
1832.58	380.012	2188.51	-48.0667	3339.7	2110.07	3339.7	7003.91
1834.16	362.697	2190.32	-51.0083	3342.04	2114.14	3342.04	6995.68
1835.73	364.586	2192.13	-55.6667	3344.37	2104.07	3344.37	6997.31
1837.3	386.369	2193.93	-56.9417	3346.71	2107.71	3346.71	7001.62
1838.87	359.891	2195.74	-53.0083	3349.05	2088.27	3349.05	6996.98
1840.44	356.553	2197.55	-55.3583	3351.38	2117.88	3351.38	6999.88
1842.01	384.071	2199.35	-61.375	3353.71	2112.06	3353.71	6995.52
		2201.16	-50.475	3356.04	2105.12	3356.04	6997.66
		2202.96	-54.6583	3358.37	2123.3	3358.37	7001.17
		2204.77	-48.7833	3360.7	2106.75	3360.7	6996.51
		2206.57	-54.6583	3363.03	2107.73	3363.03	7000.42
		2208.37	-53.775	3365.36	2103.57	3365.36	7002.79
		2210.18	-45.7417	3367.68	2146.64	3367.68	7000.62
		2211.98	-53.7333	3370.01	2099.53	3370.01	7000.09
		2213.78	-47.9417	3372.33	2091.91	3372.33	7003.01
		2215.58	-53.1167	3374.65	2107.28	3374.65	7007.09
		2217.38	-50.9833
		2219.19	-52.8833
		2220.99	-54.7
		2222.79	-45.325
		2224.59	-48.8167
		2226.39	-60.575
		2228.19	-50.0917
		2229.98	-49.825
		2231.78	-49.2167
		2233.58	-42.9333
		2235.38	-47.5833
		2237.18	-47.0417
		2238.97	-51.4417
		2240.77	-45.7
		2242.56	-44.5
		2244.36	-42.0583
		2246.16	-42.9
		2247.95	-49.5417
		2249.75	-50.5583
		2251.54	-46.0167
		2253.33	-47.225
		2255.13	-48.5917
		2256.92	-58.975
		2258.71	-51.4083
		2260.5	-53.5583
		2262.29	-48.0917
		2264.08	-55.9417
		2265.88	-51.3667
		2267.67	-40.8917
		2269.46	-51.375
		2271.25	-47.6333
		2273.04	-42.1167
		2274.82	-49.475
		2276.61	-47.5083
		2278.4	-51.0417
		2280.19	-41.0417
		2281.98	-44.4667
		2283.76	-51.1917
		2285.55	-48.3417
		2287.33	-42.7083
		2289.12	-43.45
		2290.91	-51.775
		2292.69	-41.3583
		2294.48	-38.5583
		2296.26	-38.8333
		2298.04	-53.2833
		2299.83	-37.9667
		2301.61	-44.45
		2303.39	-40.5083
		2305.17	-47.8333
		2306.96	-41.2583
		2308.74	-48.85
		2310.52	-42.8417
		2312.3	-38.2833
		2314.08	-41.525
		2315.86	-51.5
		2317.64	-37.8083
		2319.42	-48.7167
		2321.2	-46.475
		2322.97	-43
		2324.75	-41.525
		2326.53	-46.9583
		2328.31	-40.5333
		2330.08	-44.4
		2331.86	-45.9583
		2333.64	-28.7917
		2335.41	-40.4083
		2337.19	-47.225
		2338.96	-42.175
		2340.73	-46.1583
		2342.51	-37.8333
		2344.28	-50.0417
		2346.06	-40.9917
		2347.83	-42.2083
		2349.6	-37.8333
		2351.37	-36.0167
		2353.14	-35.15
		2354.92	-38.65
		2356.69	-35.6167
		2358.46	-43.3417
		2360.23	-38.0917
		2362	-50.075
		2363.77	-46.5833
		2365.53	-49.6083
		2367.3	-42.5917
		2369.07	-35.15
		2370.84	-45.4333
		2372.61	-44.675
		2374.37	-44.9667
		2376.14	-41.6583
		2377.91	-47.9417
		2379.67	-44.7667
		2381.44	-39.8083
		2383.2	-38.8667
		2384.97	-34.2167
		2386.73	-41.7333
		2388.49	-39.875
		2390.26	-49.4
		2392.02	-49.2167
		2393.78	-40.6917
		2395.55	-41.6333
		2397.31	-38.1
		2399.07	-47.35
		2400.83	-55.925
		2402.59	-39.7917
		2404.35	-50.1333
		2406.11	-45.9167
		2407.87	-48.425
		2409.63	-49.4167
		2411.39	-41.7583
		2413.15	-42.3833
		2414.91	-37.3583
		2416.66	-33.2917
		2418.42	-47.1667
		2420.18	-42.8
		2421.93	-47.925
		2423.69	-46.575
		2425.45	-43.4333
		2427.2	-46.05
		2428.96	-44.2083
		2430.71	-47.9167
		2432.46	-48.45
		2434.22	-45.7333
		2435.97	-37.3833
		2437.73	-38.4167
		2439.48	-46.0167
		2441.23	-43.0083
		2442.98	-39.9333
		2444.73	-49.0333
		2446.48	-39.375
		2448.24	-35.3583
		2449.99	-45.375
		2451.74	-46.825
		2453.49	-41.1083
		2455.24	-40.225
		2456.98	-35.8833
		2458.73	-49.6417
		2460.48	-39.7083
		2462.23	-40.0917
		2463.98	-42.7417
		2465.72	-40.3833
		2467.47	-45.15
		2469.21	-37.2667
		2470.96	-54.4917
		2472.71	-43.85
		2474.45	-36.15
		2476.2	-39.3083
		2477.94	-40.2333
		2479.68	-45.725
		2481.43	-49.2583
		2483.17	-42.2
		2484.91	-45.625
		2486.66	-34.2833
		2488.4	-43.9
		2490.14	-45.5417
		2491.88	-47.45
		2493.62	-36.0583
		2495.36	-41.825
		2497.1	-40.4167
		2498.84	-38.2917
		2500.58	-32.2167
		2502.32	-41.6417
		2504.06	-33.6333
		2505.8	-34.55
		2507.53	-44.8583
		2509.27	-47.625
		2511.01	-40.5
		2512.75	-38.3833
		2514.48	-44.475
		2516.22	-43.9167
		2517.95	-36.3083
		2519.69	-43.8583
		2521.42	-29.2417
		2523.16	-30.1333
		2524.89	-42.4667
		2526.63	-41.5333
		2528.36	-38.775
		2530.09	-28.1833
		2531.82	-30.2833
		2533.56	-36.925
		2535.29	-41.3917
		2537.02	-40.0417
		2538.75	-30.9917
		2540.48	-36.7167
		2542.21	-36.5333
		2543.94	-31.2
		2545.67	-42.4333
		2547.4	-36.275
		2549.13	-29.4833
		2550.86	-36.15
		2552.59	-37.8833
		2554.31	-34.8333
		2556.04	-40.05
		2557.77	-37.025
		2559.49	-29.9667
		2561.22	-35.1333
		2562.95	-32.5167
		2564.67	-27.7667
		2566.4	-35.175
		2568.12	-31.3417
		2569.84	-36.2417
		2571.57	-34.7667
		2573.29	-30.1917
		2575.02	-33.3083
		2576.74	-46.6
		2578.46	-38.875
		2580.18	-33.95
		2581.91	-36.1167
		2583.63	-34.025
		2585.35	-32.1583
		2587.07	-39.725
		2588.79	-36.925
		2590.51	-42.1917
		2592.23	-34.1833
		2593.95	-35.6917
		2595.67	-44.2
		2597.38	-30.8667
		2599.1	-38.8833
		2600.82	-38.0667
		2602.54	-30.6833
		2604.25	-35.6333
		2605.97	-20.7667
		2607.69	-25.6417
		2609.4	-34.4167
		2611.12	-38.2167
		2612.83	-39.1833
		2614.55	-35.3083
		2616.26	-21.8167
		2617.97	-38.875
		2619.69	-29.9167
		2621.4	-30.8167
		2623.11	-22.9083
		2624.83	-33.525
		2626.54	-32.9833
		2628.25	-37.4667
		2629.96	-36.7333
		2631.67	-27.6583
		2633.38	-26.775
		2635.09	-21.7
		2636.8	-32.475
		2638.51	-31.8167
		2640.22	-34.9333
		2641.93	-33.4917
		2643.64	-39.7667
		2645.34	-28.3917
		2647.05	-35
		2648.76	-23.6083
		2650.47	-31.775
		2652.17	-24.3333
		2653.88	-41.9917
		2655.58	-36.925
		2657.29	-33.65
		2659	-27.6583
		2660.7	-34.125
		2662.41	-34.275
		2664.11	-26.225
		2665.81	-24.7417
		2667.51	-34.6
		2669.22	-40.225
		2670.92	-28.9083
		2672.62	-25.575
		2674.32	-28.7583
		2676.03	-30.2167
		2677.73	-33.1417
		2679.43	-24.5583
		2681.13	-19.3917
		2682.83	-23.525
		2684.53	-15.975
		2686.23	-29.45
		2687.92	-28.4417
		2689.62	-23.475
		2691.32	-23.1833
		2693.02	-10.8083
		2694.72	-23.7333
		2696.41	-18.9083
		2698.11	-22.325
		2699.81	-30.15
		2701.5	-23.55
		2703.2	-21.9
		2704.89	-28.9333
		2706.59	-30.275
		2708.28	-19.4833
		2709.98	-25.6583
		2711.67	-31.7833
		2713.36	-25.7417
		2715.05	-30.95
		2716.75	-17.95
		2718.44	-24.5333
		2720.13	-21.5667
		2721.82	-26.55
		2723.51	-35.3583
		2725.2	-24.325
		2726.89	-17
		2728.58	-13.9167
		2730.27	-25.0333
		2731.96	-33.7417
		2733.65	-18.1083
		2735.34	-19.4167
		2737.03	-18.4333
		2738.72	-22.4417
		2740.41	-26.975
		2742.09	-17.7417
		2743.78	-23.7583
		2745.46	-25.7583
		2747.15	-12.1083
		2748.84	-16.95
		2750.52	-26.5667
		2752.21	-17.7333
		2753.89	-13.7167
		2755.58	-31.4333
		2757.26	-18.5583
		2758.94	-33.0083
		2760.63	-22.9167
		2762.31	-17.3917
		2763.99	-23.5833
		2765.67	-22.4
		2767.35	-26.5583
		2769.04	-17.6
		2770.72	-26.1333
		2772.4	-22.875
		2774.08	-28.5667
		2775.76	-20.45
		2777.44	-24.525
		2779.12	-27.825
		2780.8	-27.6583
		2782.47	-21.25
		2784.15	-23.4
		2785.83	-20.25
		2787.51	-23.9917
		2789.18	-19.5333
		2790.86	-26.5167
		2792.54	-23.2667
		2794.21	-23.6833
		2795.89	-25.1333
		2797.56	-22.0417
		2799.24	-24.2167
		2800.91	-17.2083
		2802.59	-24.6083
		2804.26	-19.3917
		2805.93	-20.1833
		2807.61	-13.3833
		2809.28	-31.4583
		2810.95	-21.1333
		2812.62	-19.15
		2814.3	-29.4
		2815.97	-27.825
		2817.64	-25.425
		2819.31	-9.88333
		2820.98	-17.65
		2822.65	-20.9917
		2824.32	-22.15
		2825.99	-23.05
		2827.66	-25.3583
		2829.33	-16.9583
		2830.99	-13.9167
		2832.66	-12.8417
		2834.33	-26.35
		2836	-13.2083
		2837.66	-4.74167
		2839.33	-18.5
		2840.99	-10.0083
		2842.66	-11.975
		2844.32	-10.3833
		2845.99	0.116667
		2847.66	-4.80833
		2849.32	9.90833
		2850.98	-3.875
		2852.65	4.85
		2854.31	4.15
		2855.97	11
		2857.63	4.39167
		2859.3	4.29167
		2860.96	4.00833
		2862.62	3.55
		2864.28	3.93333
		2865.94	10.8667
		2867.6	8.63333
		2869.26	17.15
		2870.92	15.8167
		2872.58	17.7
		2874.24	19.8583
		2875.9	24.4417
		2877.55	20.3083
		2879.21	25.0667
		2880.87	31.6667
		2882.53	9.44167
		2884.18	11.6667
		2885.84	15.5333
		2887.5	16.575
		2889.15	18.3833
		2890.81	13.1583
		2892.46	29.1917
		2894.12	21.1417
		2895.77	24.75
		2897.43	24.9833
		2899.08	33.025
		2900.73	11.3167
		2902.39	12.8
		2904.04	31.8417
		2905.69	25.9083
		2907.34	25.475
		2908.99	17.5333
		2910.64	33.1583
		2912.3	15.2
		2913.95	31.25
		2915.6	33.1333
		2917.24	25.4833
		2918.89	32.1083
		2920.54	30.8667
		2922.19	33.3083
		2923.84	35.4083
		2925.49	20.7167
		2927.14	33.1083
		2928.78	34.475
		2930.43	46.125
		2932.08	33.1083
		2933.72	43.8417
		2935.37	39.5083
		2937.01	42.2167
		2938.66	31.15
		2940.3	27.05
		2941.95	29.8167
		2943.59	27.425
		2945.24	30.8083
		2946.88	36.2917
		2948.52	25.5083
		2950.16	23.3167
		2951.81	27.9833
		2953.45	24.4917
		2955.09	24.5667
		2956.73	16.05
		2958.37	15.625
		2960.01	25.25
		2961.66	12.325
		2963.29	17.7167
		2964.93	17.8667
		2966.57	7.96667
		2968.21	10.4583
		2969.85	6.74167
		2971.49	5.86667
		2973.13	17.25
		2974.76	9.175
		2976.4	0.666667
		2978.04	12.3583
		2979.68	3.64167
		2981.31	1.38333
		2982.95	9.44167
		2984.58	3.25
		2986.22	9.025
		2987.85	8.675
		2989.49	-1.55833
		2991.12	0.683333
		2992.75	-3.225
		2994.39	3.99167
		2996.02	4.78333
		2997.65	2.26667
		2999.29	-17.1833
		3000.92	-3.475
		3002.55	-7.76667
		3004.18	-10.2667
		3005.81	-5.78333
		3007.44	-7.95833
		3009.07	-0.0333333
		3010.7	-9.19167
		3012.33	-8.35833
		3013.96	-10.975
		3015.59	-18.25
		3017.22	-13.1167
		3018.85	-4.16667
		3020.48	-16.2083
		3022.1	-11.35
		3023.73	-1.90833
		3025.36	-16.3667
		3026.98	-13.9167
		3028.61	-7.225
		3030.23	-12.5083
		3031.86	-10.725
		3033.49	-17.5167
		3035.11	-11.6083
		3036.73	-11.975
		3038.36	-9
		3039.98	-10.9583
		3041.61	-11.3083
		3043.23	-17.5667
		3044.85	-24.7417
		3046.47	-20.0167
		3048.1	-10.6583
		3049.72	-9.29167
		3051.34	-27.425
		3052.96	-21.8583
		3054.58	-20.925
		3056.2	-18.5333
		3057.82	-23.5333
		3059.44	-3.45
		3061.06	-15.3583
		3062.68	-15.6
		3064.3	-11.725
		3065.92	-27.9833
		3067.53	-15.15
		3069.15	-12.0917
		3070.77	-13.8583
		3072.38	-15.6583
		3074	-19.325
		3075.62	-26.3917
		3077.23	-17.2333
		3078.85	-22.2583
		3080.47	-14.2583
		3082.08	-18.125
		3083.69	-17.8083
		3085.31	-20.825
		3086.92	-15.9917
		3088.54	-22.3833
		3090.15	-26.4083
		3091.76	-24.5333
		3093.37	-16.3667
		3094.99	-28.2333
		3096.6	-16.1
		3098.21	-22.9
		3099.82	-24.2667
		3101.43	-29.6083
		3103.04	-37.45
		3104.65	-28.75
		3106.26	-16.3083
		3107.87	-20.2833
		3109.48	-24.5417
		3111.09	-23.1167
		3112.7	-22.3417
		3114.31	-26.925
		3115.91	-17.7917
		3117.52	-31.925
		3119.13	-29.05
		3120.73	-21.4917
		3122.34	-39.2333
		3123.95	-31.2083
		3125.55	-33.5167
		3127.16	-24.1583
		3128.76	-24.3
		3130.37	-35.6583
		3131.97	-26.2833
		3133.58	-23.625
		3135.18	-23
		3136.78	-31.9917
		3138.39	-22.5417
		3139.99	-29.1833
		3141.59	-36.7083
		3143.19	-28.7583
		3144.79	-27.8167
		3146.4	-37.85
		3148	-14.8583
		3149.6	-30.375
		3151.2	-32.4583
		3152.8	-31.2458
		3154.4	-17.5417
		3156	-28.3833
		3157.6	-25.0167
		3159.2	-46.5333
		3160.79	-40.5
		3162.39	-25.5667
		3163.99	-33.1
		3165.59	-36.975
		3167.18	-23.3167
		3168.78	-31.2667
		3170.38	-37.9167
		3171.97	-34.95
		3173.57	-34.0583
		3175.16	-20.35
		3176.76	-39.025
		3178.35	-34.775
		3179.95	-23.3583
		3181.54	-42.9417
		3183.14	-29.725
		3184.73	-35.0833
		3186.32	-37.1833
		3187.91	-26.6417
		3189.51	-29.3167
		3191.1	-30.95

## Sheet: Fig 2B, Raman cross scan
Fig 2B, Raman cross scan
Distance	0	0.5	1	1.5	2	2.5	3	3.5	4	4.5	5	5.5	6	6.5	7
Peak	Signal	Signal	Signal	Signal	Signal	Signal	Signal	Signal	Signal	Signal	Signal	Signal	Signal	Signal	Signal
371 LB1	-38.0915	-35.1555	-17.2804	471.752	1574.58	1638.44	1518.79	1504.57	1770.19	2255.67	1464.94	268.95	-8.11957	-17.1651	-23.9672
492 LB2	-14.7312	-11.8882	-10.1442	247.015	844.156	914.807	897.161	892.427	1062.16	1136.78	654.542	116.763	-9.45674	-11.3583	-1.4826
1005 Phen	-6.85238	-3.3077	2.78911	26.4017	94.6136	183.671	216.014	244.442	168.445	33.5422	13.4493	6.22128	-2.76947	6.18666	5.62309
1462 HCH	5.50944	9.75072	1.49043	37.4036	248.861	446.209	615.795	587.53	430.34	212.88	91.8318	18.9927	10.6905	5.0446	8.11005
1672 Amide I	5.21642	6.69364	3.24945	32.1431	179.169	325.128	472.531	433.847	358.905	190.463	65.8653	21.996	15.1329	5.37767	9.58986
2950 CH	8.31679	5.45245	9.27745	15.6211	80.2459	141.89	167.969	179.113	142.497	71.3922	27.1291	11.2038	11.515	8.85084	7.28088

## Sheet: Fig 2C, Raman 34S labeling
Fig 2C, Raman 34S labeling
Sample	Wavenumber (1/cm)	Signal	Sample	Wavenumber (1/cm)	Signal	Sample	Wavenumber (1/cm)	Signal
32S	330.444	858.654	34S 20d	330.467	1002.68	34S 40d	330.444	1138.36
32S	331.155	859.981	34S 20d	331.534	999.17	34S 40d	331.155	1138.71
32S	331.867	859.507	34S 20d	332.6	1001.67	34S 40d	331.867	1137.17
32S	332.579	859.172	34S 20d	333.667	1003.6	34S 40d	332.579	1137.72
32S	333.29	858.784	34S 20d	334.734	1002.77	34S 40d	333.29	1137.89
32S	334.002	858.277	34S 20d	335.8	1003.21	34S 40d	334.002	1137.76
32S	334.713	857.439	34S 20d	336.867	999.54	34S 40d	334.713	1136.54
32S	335.425	857.189	34S 20d	337.934	998.526	34S 40d	335.425	1135.1
32S	336.136	857.202	34S 20d	339	998.814	34S 40d	336.136	1134.26
32S	336.848	857.414	34S 20d	340.067	998.808	34S 40d	336.848	1134.14
32S	337.559	857.555	34S 20d	341.134	998.595	34S 40d	337.559	1134.26
32S	338.271	857.484	34S 20d	342.2	999.379	34S 40d	338.271	1134.12
32S	338.982	857.677	34S 20d	343.267	1000.37	34S 40d	338.982	1133.9
32S	339.694	857.254	34S 20d	344.334	1001.16	34S 40d	339.694	1133.76
32S	340.405	858.031	34S 20d	345.4	1002.11	34S 40d	340.405	1134.19
32S	341.117	859.326	34S 20d	346.467	1001.03	34S 40d	341.117	1134.57
32S	341.828	858.983	34S 20d	347.534	1001.95	34S 40d	341.828	1134.53
32S	342.54	859.857	34S 20d	348.6	1001.8	34S 40d	342.54	1135.21
32S	343.251	860.005	34S 20d	349.667	1003.45	34S 40d	343.251	1134.5
32S	343.963	859.377	34S 20d	350.734	1003.13	34S 40d	343.963	1134.64
32S	344.674	859.112	34S 20d	351.8	1008.09	34S 40d	344.674	1135.05
32S	345.386	858.925	34S 20d	352.867	1008.78	34S 40d	345.386	1135.07
32S	346.097	859.115	34S 20d	353.933	1009.52	34S 40d	346.097	1134.61
32S	346.809	859.728	34S 20d	355	1011.91	34S 40d	346.809	1134.23
32S	347.52	859.869	34S 20d	356.067	1014.06	34S 40d	347.52	1134.11
32S	348.232	859.692	34S 20d	357.134	1014.94	34S 40d	348.232	1134.41
32S	348.943	860.624	34S 20d	358.2	1018.72	34S 40d	348.943	1136
32S	349.655	861.285	34S 20d	359.267	1022.98	34S 40d	349.655	1137.14
32S	350.366	860.459	34S 20d	360.334	1028.61	34S 40d	350.366	1137.11
32S	351.078	860.289	34S 20d	361.4	1038.08	34S 40d	351.078	1136.95
32S	351.789	860.652	34S 20d	362.467	1042	34S 40d	351.789	1135.97
32S	352.501	861.242	34S 20d	363.533	1049.23	34S 40d	352.501	1138.04
32S	353.212	861.289	34S 20d	364.6	1059.93	34S 40d	353.212	1139.42
32S	353.924	861.095	34S 20d	365.667	1070.01	34S 40d	353.924	1139.74
32S	354.635	861.02	34S 20d	366.733	1071.01	34S 40d	354.635	1140.27
32S	355.347	860.535	34S 20d	367.8	1074.22	34S 40d	355.347	1141.52
32S	356.058	860.768	34S 20d	368.867	1080.16	34S 40d	356.058	1143.23
32S	356.77	862.056	34S 20d	369.933	1073.76	34S 40d	356.77	1144.98
32S	357.481	863.317	34S 20d	371	1062.52	34S 40d	357.481	1146.81
32S	358.193	864.483	34S 20d	372.067	1050.48	34S 40d	358.193	1149.19
32S	358.904	865.013	34S 20d	373.133	1035.98	34S 40d	358.904	1152.22
32S	359.616	864.636	34S 20d	374.2	1028.08	34S 40d	359.616	1155.96
32S	360.327	865.408	34S 20d	375.267	1023.37	34S 40d	360.327	1158.88
32S	361.039	867.684	34S 20d	376.333	1014.53	34S 40d	361.039	1163.56
32S	361.75	870.184	34S 20d	377.4	1011.05	34S 40d	361.75	1168.68
32S	362.462	872.314	34S 20d	378.467	1010.61	34S 40d	362.462	1175.46
32S	363.173	874.392	34S 20d	379.533	1010.11	34S 40d	363.173	1182.5
32S	363.885	875.784	34S 20d	380.6	1006.72	34S 40d	363.885	1190.92
32S	364.596	877.198	34S 20d	381.667	1005.12	34S 40d	364.596	1197.66
32S	365.308	880.391	34S 20d	382.733	1002.46	34S 40d	365.308	1202.93
32S	366.019	886.136	34S 20d	383.8	1004.62	34S 40d	366.019	1208.21
32S	366.731	893.431	34S 20d	384.867	1003.39	34S 40d	366.731	1212.46
32S	367.442	900.927	34S 20d	385.933	1000.22	34S 40d	367.442	1213.69
32S	368.154	908.54	34S 20d	387	998.515	34S 40d	368.154	1210.26
32S	368.865	916.736	34S 20d	388.067	999.609	34S 40d	368.865	1200.37
32S	369.577	924.181	34S 20d	389.133	998.264	34S 40d	369.577	1189.37
32S	370.288	930.89	34S 20d	390.2	999.058	34S 40d	370.288	1178.79
32S	371	931.098	34S 20d	391.267	999.106	34S 40d	371	1168.4
32S	371.712	928.827	34S 20d	392.333	1000.81	34S 40d	371.712	1159.99
32S	372.423	921.179	34S 20d	393.4	1001.41	34S 40d	372.423	1154.26
32S	373.135	908.454	34S 20d	394.466	999.714	34S 40d	373.135	1148.66
32S	373.846	895.73	34S 20d	395.533	999.919	34S 40d	373.846	1143.88
32S	374.558	885.039	34S 20d	396.6	998.904	34S 40d	374.558	1141.34
32S	375.269	878.491	34S 20d	397.666	999.999	34S 40d	375.269	1140.27
32S	375.981	875.157	34S 20d	398.733	1002.92	34S 40d	375.981	1139.75
32S	376.692	872.363	34S 20d	399.8	1003.35	34S 40d	376.692	1139.45
32S	377.404	869.415	34S 20d	400.866	1002.3	34S 40d	377.404	1138.92
32S	378.115	867.038	34S 20d	401.933	999.482	34S 40d	378.115	1137.78
32S	378.827	864.949	34S 20d	403	999.752	34S 40d	378.827	1136.12
32S	379.538	862.883	34S 20d	404.066	1001.42	34S 40d	379.538	1135.19
32S	380.25	862.731	34S 20d	405.133	1001.91	34S 40d	380.25	1135.76
32S	380.961	865.604	34S 20d	406.2	999.388	34S 40d	380.961	1135.63
32S	381.673	864.897	34S 20d	407.266	997.743	34S 40d	381.673	1135.25
32S	382.384	863.668	34S 20d	408.333	998.425	34S 40d	382.384	1135.04
32S	383.096	862.669	34S 20d	409.4	996.934	34S 40d	383.096	1134.91
32S	383.807	862.04	34S 20d	410.466	996.932	34S 40d	383.807	1134.39
32S	384.519	862.097	34S 20d	411.533	997.766	34S 40d	384.519	1134.51
32S	385.23	862.971	34S 20d	412.6	998.968	34S 40d	385.23	1134.68
32S	385.942	863.429	34S 20d	413.666	1000.42	34S 40d	385.942	1134.98
32S	386.653	863.541	34S 20d	414.733	1000.19	34S 40d	386.653	1135.49
32S	387.365	863.761	34S 20d	415.8	998.995	34S 40d	387.365	1135.4
32S	388.076	864.207	34S 20d	416.866	1000.12	34S 40d	388.076	1134.63
32S	388.788	865.421	34S 20d	417.933	999.473	34S 40d	388.788	1134.41
32S	389.499	865.829	34S 20d	419	1000.7	34S 40d	389.499	1135
32S	390.211	865.581	34S 20d	420.066	999.325	34S 40d	390.211	1134.77
32S	390.922	865.103	34S 20d	421.133	998.473	34S 40d	390.922	1134.64
32S	391.634	865.066	34S 20d	422.2	999.761	34S 40d	391.634	1134.71
32S	392.345	866.439	34S 20d	423.266	999.731	34S 40d	392.345	1135.47
32S	393.057	865.904	34S 20d	424.333	999.492	34S 40d	393.057	1135.23
32S	393.768	865.89	34S 20d	425.399	999.511	34S 40d	393.768	1135.27
32S	394.48	865.604	34S 20d	426.466	1001.04	34S 40d	394.48	1135.06
32S	395.191	865.807	34S 20d	427.533	1001.18	34S 40d	395.191	1134.63
32S	395.903	865.919	34S 20d	428.599	998.897	34S 40d	395.903	1134.81
32S	396.614	866.887	34S 20d	429.666	999.072	34S 40d	396.614	1135.58
32S	397.326	868.069	34S 20d	430.733	1003.25	34S 40d	397.326	1135.91
32S	398.037	867.724	34S 20d	431.799	1002.82	34S 40d	398.037	1135.31
32S	398.749	866.109	34S 20d	432.866	1004.88	34S 40d	398.749	1134.82
32S	399.46	864.665	34S 20d	433.933	1004.53	34S 40d	399.46	1134.96
32S	400.172	864.901	34S 20d	434.999	1004.7	34S 40d	400.172	1134.29
32S	400.883	865.855	34S 20d	436.066	1002.84	34S 40d	400.883	1134.59
32S	401.595	866.576	34S 20d	437.133	1005.8	34S 40d	401.595	1134.39
32S	402.306	866.993	34S 20d	438.199	1007.19	34S 40d	402.306	1134.95
32S	403.018	865.833	34S 20d	439.266	1005.59	34S 40d	403.018	1136.16
32S	403.729	864.214	34S 20d	440.333	1003	34S 40d	403.729	1134.92
32S	404.441	863.518	34S 20d	441.399	1004.84	34S 40d	404.441	1134.31
32S	405.152	863.724	34S 20d	442.466	1004.55	34S 40d	405.152	1133.2
32S	405.864	864.14	34S 20d	443.533	1003.7	34S 40d	405.864	1133.46
32S	406.576	863.751	34S 20d	444.599	1005.75	34S 40d	406.576	1133.9
32S	407.287	863.391	34S 20d	445.666	1006.23	34S 40d	407.287	1134.23
32S	407.999	863.94	34S 20d	446.733	1001.68	34S 40d	407.999	1134.22
32S	408.71	864.505	34S 20d	447.799	1003.04	34S 40d	408.71	1134.23
32S	409.421	864.679	34S 20d	448.866	1006.8	34S 40d	409.421	1134.94
32S	410.133	865.398	34S 20d	449.933	1008.86	34S 40d	410.133	1135.36
32S	410.845	866.007	34S 20d	450.999	1007.25	34S 40d	410.845	1135.05
32S	411.556	866.225	34S 20d	452.066	1006.42	34S 40d	411.556	1134.79
32S	412.268	865.536	34S 20d	453.132	1007.23	34S 40d	412.268	1135.72
32S	412.979	864.731	34S 20d	454.199	1007.78	34S 40d	412.979	1135.34
32S	413.691	865.688	34S 20d	455.266	1005.69	34S 40d	413.691	1135.33
32S	414.402	866.56	34S 20d	456.332	1005.09	34S 40d	414.402	1135.44
32S	415.114	866.836	34S 20d	457.399	1005.23	34S 40d	415.114	1136.08
32S	415.825	866.287	34S 20d	458.466	1008.72	34S 40d	415.825	1136.5
32S	416.537	866.632	34S 20d	459.533	1007.69	34S 40d	416.537	1135.73
32S	417.248	866.396	34S 20d	460.599	1007.73	34S 40d	417.248	1134.87
32S	417.96	866.367	34S 20d	461.666	1009.02	34S 40d	417.96	1134.66
32S	418.671	866.588	34S 20d	462.733	1013.1	34S 40d	418.671	1135.08
32S	419.383	866.832	34S 20d	463.799	1010.22	34S 40d	419.383	1135.51
32S	420.094	867.147	34S 20d	464.866	1013.64	34S 40d	420.094	1135.69
32S	420.806	867.435	34S 20d	465.932	1015.32	34S 40d	420.806	1135.58
32S	421.517	867.458	34S 20d	466.999	1016.63	34S 40d	421.517	1135.18
32S	422.229	866.263	34S 20d	468.066	1019.21	34S 40d	422.229	1135.37
32S	422.94	865.989	34S 20d	469.132	1024.67	34S 40d	422.94	1136.05
32S	423.652	866.143	34S 20d	470.199	1029.1	34S 40d	423.652	1135.2
32S	424.363	867.958	34S 20d	471.266	1030.21	34S 40d	424.363	1135.69
32S	425.075	867.822	34S 20d	472.332	1032.9	34S 40d	425.075	1136.55
32S	425.786	866.967	34S 20d	473.399	1036.44	34S 40d	425.786	1136.85
32S	426.498	866.029	34S 20d	474.466	1042.39	34S 40d	426.498	1136.17
32S	427.209	866.679	34S 20d	475.532	1050.68	34S 40d	427.209	1135.22
32S	427.921	867.721	34S 20d	476.599	1059.51	34S 40d	427.921	1134.95
32S	428.632	868.148	34S 20d	477.666	1065.1	34S 40d	428.632	1135.63
32S	429.344	868.37	34S 20d	478.732	1074.25	34S 40d	429.344	1136.07
32S	430.055	869.14	34S 20d	479.799	1084.52	34S 40d	430.055	1136.39
32S	430.767	869.972	34S 20d	480.866	1097.55	34S 40d	430.767	1136.9
32S	431.478	870.13	34S 20d	481.932	1108.42	34S 40d	431.478	1137.55
32S	432.19	869.765	34S 20d	482.999	1117.71	34S 40d	432.19	1137.93
32S	432.901	869.078	34S 20d	484.066	1123.69	34S 40d	432.901	1137.35
32S	433.613	868.22	34S 20d	485.132	1128.04	34S 40d	433.613	1136.66
32S	434.324	868.205	34S 20d	486.199	1129.43	34S 40d	434.324	1137.35
32S	435.036	868.554	34S 20d	487.265	1128.77	34S 40d	435.036	1137.66
32S	435.747	868.753	34S 20d	488.332	1114.04	34S 40d	435.747	1138.15
32S	436.459	869.037	34S 20d	489.399	1101.11	34S 40d	436.459	1138.57
32S	437.17	868.993	34S 20d	490.466	1085.56	34S 40d	437.17	1137.38
32S	437.882	868.21	34S 20d	491.532	1068.99	34S 40d	437.882	1137.03
32S	438.593	868.02	34S 20d	492.599	1056.84	34S 40d	438.593	1137
32S	439.305	868.056	34S 20d	493.666	1046.22	34S 40d	439.305	1137.06
32S	440.017	869.268	34S 20d	494.732	1035.49	34S 40d	440.017	1137.81
32S	440.728	869.464	34S 20d	495.799	1026.92	34S 40d	440.728	1138.39
32S	441.44	868.986	34S 20d	496.865	1019.02	34S 40d	441.44	1138.14
32S	442.151	869.075	34S 20d	497.932	1016.09	34S 40d	442.151	1137.84
32S	442.862	869.339	34S 20d	498.999	1014.51	34S 40d	442.862	1138.14
32S	443.574	868.384	34S 20d	500.065	1011.38	34S 40d	443.574	1138.69
32S	444.286	867.024	34S 20d	501.132	1009.65	34S 40d	444.286	1138.6
32S	444.997	867.77	34S 20d	502.199	1009.15	34S 40d	444.997	1137.76
32S	445.709	869.248	34S 20d	503.265	1007.32	34S 40d	445.709	1137.84
32S	446.42	870.708	34S 20d	504.332	1005.19	34S 40d	446.42	1138.48
32S	447.132	871.679	34S 20d	505.399	1003.98	34S 40d	447.132	1138.81
32S	447.843	870.902	34S 20d	506.465	1005.17	34S 40d	447.843	1139.23
32S	448.555	870.106	34S 20d	507.532	1005.28	34S 40d	448.555	1139.47
32S	449.266	871.042	34S 20d	508.599	1003.67	34S 40d	449.266	1139.71
32S	449.978	871.342	34S 20d	509.665	1003.55	34S 40d	449.978	1139.7
32S	450.689	871.095	34S 20d	510.732	1003.97	34S 40d	450.689	1139.35
32S	451.401	871.457	34S 20d	511.799	1002.82	34S 40d	451.401	1139.85
32S	452.112	871.67	34S 20d	512.865	1002.2	34S 40d	452.112	1141.19
32S	452.824	871.278	34S 20d	513.932	1001.45	34S 40d	452.824	1141.42
32S	453.535	870.829	34S 20d	514.999	1002.9	34S 40d	453.535	1140.72
32S	454.247	870.523	34S 20d	516.065	1002.41	34S 40d	454.247	1140.16
32S	454.958	870.687	34S 20d	517.132	1001.46	34S 40d	454.958	1140.07
32S	455.67	871.876	34S 20d	518.199	1002.38	34S 40d	455.67	1141.16
32S	456.381	872.928	34S 20d	519.265	1002.88	34S 40d	456.381	1143.16
32S	457.093	872.336	34S 20d	520.332	1002.77	34S 40d	457.093	1144.09
32S	457.804	871.77				34S 40d	457.804	1144.11
32S	458.516	871.791				34S 40d	458.516	1143.18
32S	459.227	871.875				34S 40d	459.227	1142.46
32S	459.939	873.361				34S 40d	459.939	1143.7
32S	460.65	873.667				34S 40d	460.65	1145.63
32S	461.362	872.873				34S 40d	461.362	1146.56
32S	462.073	873.228				34S 40d	462.073	1146.86
32S	462.785	873.576				34S 40d	462.785	1148.15
32S	463.496	872.962				34S 40d	463.496	1148.5
32S	464.208	873.513				34S 40d	464.208	1149.25
32S	464.919	874.546				34S 40d	464.919	1150.17
32S	465.631	876.261				34S 40d	465.631	1152.26
32S	466.342	878.405				34S 40d	466.342	1155.11
32S	467.054	880.091				34S 40d	467.054	1158.04
32S	467.765	880.508				34S 40d	467.765	1160.7
32S	468.477	880.015				34S 40d	468.477	1162.28
32S	469.188	879.556				34S 40d	469.188	1163.23
32S	469.9	879.567				34S 40d	469.9	1164.87
32S	470.611	881.063				34S 40d	470.611	1166.68
32S	471.323	883.257				34S 40d	471.323	1170.85
32S	472.034	883.871				34S 40d	472.034	1174.92
32S	472.746	883.644				34S 40d	472.746	1177.42
32S	473.457	884.74				34S 40d	473.457	1181.91
32S	474.169	886.826				34S 40d	474.169	1187.89
32S	474.88	887.901				34S 40d	474.88	1194.66
32S	475.592	888.052				34S 40d	475.592	1201.59
32S	476.303	888.94				34S 40d	476.303	1208.72
32S	477.015	889.933				34S 40d	477.015	1214.59
32S	477.726	892.187				34S 40d	477.726	1221.02
32S	478.438	895.128				34S 40d	478.438	1229.98
32S	479.15	899.236				34S 40d	479.15	1240.68
32S	479.861	903.703				34S 40d	479.861	1251.04
32S	480.573	907.371				34S 40d	480.573	1258.93
32S	481.284	911.583				34S 40d	481.284	1264.66
32S	481.996	918.358				34S 40d	481.996	1270.15
32S	482.707	927.159				34S 40d	482.707	1273.18
32S	483.419	936.313				34S 40d	483.419	1271.04
32S	484.13	946.57				34S 40d	484.13	1268.96
32S	484.842	959.704				34S 40d	484.842	1265.07
32S	485.553	970.896				34S 40d	485.553	1257.12
32S	486.265	978.939				34S 40d	486.265	1244.08
32S	486.976	983.31				34S 40d	486.976	1230.75
32S	487.688	986.023				34S 40d	487.688	1220.21
32S	488.399	986.646				34S 40d	488.399	1209.56
32S	489.111	980.844				34S 40d	489.111	1197.91
32S	489.822	973.26				34S 40d	489.822	1186.58
32S	490.534	962.066				34S 40d	490.534	1176.54
32S	491.245	951.014				34S 40d	491.245	1170.19
32S	491.957	938.615				34S 40d	491.957	1164.9
32S	492.668	925.727				34S 40d	492.668	1160.11
32S	493.38	913.865				34S 40d	493.38	1156.57
32S	494.091	904.809				34S 40d	494.091	1153.45
32S	494.803	898.894				34S 40d	494.803	1150.72
32S	495.514	894.163				34S 40d	495.514	1149.32
32S	496.226	889.998				34S 40d	496.226	1148.02
32S	496.937	887.05				34S 40d	496.937	1146.31
32S	497.649	884.492				34S 40d	497.649	1146.64
32S	498.36	883.082				34S 40d	498.36	1145.84
32S	499.072	882.859				34S 40d	499.072	1144.45
32S	499.783	882.502				34S 40d	499.783	1144.06
32S	500.495	880.82				34S 40d	500.495	1144.18
32S	501.206	879.386				34S 40d	501.206	1142.82
32S	501.918	877.55				34S 40d	501.918	1143.02
32S	502.629	876.622				34S 40d	502.629	1142.76
32S	503.341	877.27				34S 40d	503.341	1141.79
32S	504.052	878.551				34S 40d	504.052	1141.47
32S	504.764	879.373				34S 40d	504.764	1141.53
32S	505.475	878.976				34S 40d	505.475	1141.41
32S	506.187	878.522				34S 40d	506.187	1141.6
32S	506.898	878.458				34S 40d	506.898	1142.12
32S	507.61	877.944				34S 40d	507.61	1141.85
32S	508.321	877.318				34S 40d	508.321	1141.29
32S	509.033	877.776				34S 40d	509.033	1141.15
32S	509.744	878.215				34S 40d	509.744	1141.18
32S	510.456	877.999				34S 40d	510.456	1141.31
32S	511.167	878.722				34S 40d	511.167	1141.38
32S	511.879	878.733				34S 40d	511.879	1141.21
32S	512.591	877.691				34S 40d	512.591	1140.66
32S	513.302	877.166				34S 40d	513.302	1140.01
32S	514.014	878.963				34S 40d	514.014	1140.44
32S	514.725	878.484				34S 40d	514.725	1141.6
32S	515.436	878.635				34S 40d	515.436	1141.92
32S	516.148	878.384				34S 40d	516.148	1140.83
32S	516.86	879.462				34S 40d	516.86	1140.72
32S	517.571	880.452				34S 40d	517.571	1141.53
32S	518.283	880.103				34S 40d	518.283	1141.46
32S	518.994	878.885				34S 40d	518.994	1140.81
32S	519.706	879.247				34S 40d	519.706	1140.17
32S	520.417	879.88				34S 40d	520.417	1140.34

## Sheet: Fig 3E, LEXRF metal counts
Fig 3E, LEXRF metal counts
Sample	Treatment	Metal	Counts
153	1 intact CB	Fe-L	24.33
153	1 intact CB	Ni-L	46.63
153	1 intact CB	Cu-L	70.94
154	1 intact CB	SP+C	52.94
182	1 intact CB	Fe-L	54.64
182	1 intact CB	Ni-L	92.46
182	1 intact CB	Cu-L	73.58
183	1 intact CB	SP+C	181.94
228	1 intact CB	Fe-L	46.41
228	1 intact CB	Ni-L	81.71
228	1 intact CB	Cu-L	116.87
229	1 intact CB	SP+C	148.02
429	1 intact CB	Fe-L	14.39
429	1 intact CB	Ni-L	39.41
429	1 intact CB	Cu-L	13.84
430	1 intact CB	SP+C	43.77
460	1 intact CB	Fe-L	24.5
460	1 intact CB	Ni-L	79.95
460	1 intact CB	Cu-L	51.01
461	1 intact CB	SP+C	73.32
159	2 fiber sheath	Fe-L	16.89
159	2 fiber sheath	Ni-L	58.65
159	2 fiber sheath	Cu-L	84.02
160	2 fiber sheath	SP+C	15.15
222	2 fiber sheath	Fe-L	25.11
222	2 fiber sheath	Ni-L	97.58
222	2 fiber sheath	Cu-L	167.27
223	2 fiber sheath	SP+C	36.76
233	2 fiber sheath	Fe-L	20.76
233	2 fiber sheath	Ni-L	81.13
233	2 fiber sheath	Cu-L	134.98
234	2 fiber sheath	SP+C	38.14
440	2 fiber sheath	Fe-L	3.4
440	2 fiber sheath	Ni-L	18.8
440	2 fiber sheath	Cu-L	6.3
440	2 fiber sheath	SP+C	13.5
451	2 fiber sheath	Fe-L	6.07
451	2 fiber sheath	Ni-L	26.48
451	2 fiber sheath	Cu-L	8.49
452	2 fiber sheath	SP+C	16.37
490	2 fiber sheath	Fe-L	24.33
490	2 fiber sheath	Ni-L	46.63
490	2 fiber sheath	Cu-L	70.94
491	2 fiber sheath	SP+C	52.94

## Sheet: Fig 4A, Raman redox
Fig 4A, Raman redox
Sample	Treatment	Raman band	Height
1	MilliQ	371 band	2878
2	MilliQ	371 band	2391
3	MilliQ	371 band	2565
4	MilliQ	371 band	1731
5	MilliQ	371 band	712
6	MilliQ	371 band	1556
7	MilliQ	371 band	3501
8	MilliQ	371 band	4349
9	MilliQ	371 band	1257
10	MilliQ	371 band	4880
11	MilliQ	371 band	1464
12	MilliQ	371 band	3904
13	MilliQ	371 band	1174
14	MilliQ	371 band	4140
15	MilliQ	371 band	868
16	MilliQ	371 band	1049
17	MilliQ	371 band	1232
18	MilliQ	371 band	671
19	MilliQ	371 band	1140
20	MilliQ	371 band	710
21	MilliQ	371 band	845
22	MilliQ	371 band	1513
23	MilliQ	371 band	1785
24	MilliQ	371 band	1859
25	MilliQ	371 band	945
26	MilliQ	371 band	1610
27	MilliQ	371 band	2454
28	MilliQ	371 band	1372
29	MilliQ	371 band	2257
30	MilliQ	371 band	1826
1	MilliQ	492 band	6995
2	MilliQ	492 band	5177
3	MilliQ	492 band	6542
4	MilliQ	492 band	4412
5	MilliQ	492 band	1577
6	MilliQ	492 band	3508
7	MilliQ	492 band	7823
8	MilliQ	492 band	10065
9	MilliQ	492 band	3095
10	MilliQ	492 band	11561
11	MilliQ	492 band	3430
12	MilliQ	492 band	9393
13	MilliQ	492 band	2717
14	MilliQ	492 band	9635
15	MilliQ	492 band	1672
16	MilliQ	492 band	2631
17	MilliQ	492 band	2716
18	MilliQ	492 band	1541
19	MilliQ	492 band	2095
20	MilliQ	492 band	1710
21	MilliQ	492 band	1717
22	MilliQ	492 band	3653
23	MilliQ	492 band	3956
24	MilliQ	492 band	4289
25	MilliQ	492 band	2328
26	MilliQ	492 band	3663
27	MilliQ	492 band	5681
28	MilliQ	492 band	3278
29	MilliQ	492 band	5313
30	MilliQ	492 band	4139
31	MilliQ->Red	371 band	3057
32	MilliQ->Red	371 band	3054
33	MilliQ->Red	371 band	4170
34	MilliQ->Red	371 band	3889
35	MilliQ->Red	371 band	3292
36	MilliQ->Red	371 band	2585
37	MilliQ->Red	371 band	3949
38	MilliQ->Red	371 band	4160
39	MilliQ->Red	371 band	1245
40	MilliQ->Red	371 band	1764
41	MilliQ->Red	371 band	1729
42	MilliQ->Red	371 band	1474
43	MilliQ->Red	371 band	1048
44	MilliQ->Red	371 band	3943
45	MilliQ->Red	371 band	595
46	MilliQ->Red	371 band	5176
47	MilliQ->Red	371 band	7057
48	MilliQ->Red	371 band	942
49	MilliQ->Red	371 band	1329
50	MilliQ->Red	371 band	4695
51	MilliQ->Red	371 band	1311
52	MilliQ->Red	371 band	1934
53	MilliQ->Red	371 band	4447
54	MilliQ->Red	371 band	4840
55	MilliQ->Red	371 band	4125
56	MilliQ->Red	371 band	2801
57	MilliQ->Red	371 band	1283
58	MilliQ->Red	371 band	1142
31	MilliQ->Red	492 band	7262
32	MilliQ->Red	492 band	7343
33	MilliQ->Red	492 band	10176
34	MilliQ->Red	492 band	9046
35	MilliQ->Red	492 band	7610
36	MilliQ->Red	492 band	6315
37	MilliQ->Red	492 band	9562
38	MilliQ->Red	492 band	10139
39	MilliQ->Red	492 band	2684
40	MilliQ->Red	492 band	3674
41	MilliQ->Red	492 band	3776
42	MilliQ->Red	492 band	3527
43	MilliQ->Red	492 band	2484
44	MilliQ->Red	492 band	9321
45	MilliQ->Red	492 band	1438
46	MilliQ->Red	492 band	11714
47	MilliQ->Red	492 band	16784
48	MilliQ->Red	492 band	1751
49	MilliQ->Red	492 band	2938
50	MilliQ->Red	492 band	10929
51	MilliQ->Red	492 band	3198
52	MilliQ->Red	492 band	4443
53	MilliQ->Red	492 band	10819
54	MilliQ->Red	492 band	11598
55	MilliQ->Red	492 band	10116
56	MilliQ->Red	492 band	6636
57	MilliQ->Red	492 band	3134
58	MilliQ->Red	492 band	2644
59	MilliQ->Ox	371 band	582
60	MilliQ->Ox	371 band	547
61	MilliQ->Ox	371 band	202
62	MilliQ->Ox	371 band	61
63	MilliQ->Ox	371 band	177
64	MilliQ->Ox	371 band	501
65	MilliQ->Ox	371 band	199
66	MilliQ->Ox	371 band	280
67	MilliQ->Ox	371 band	86
68	MilliQ->Ox	371 band	231
69	MilliQ->Ox	371 band	292
70	MilliQ->Ox	371 band	209
71	MilliQ->Ox	371 band	178
72	MilliQ->Ox	371 band	188
73	MilliQ->Ox	371 band	296
74	MilliQ->Ox	371 band	291
75	MilliQ->Ox	371 band	186
76	MilliQ->Ox	371 band	229
77	MilliQ->Ox	371 band	94
78	MilliQ->Ox	371 band	845
79	MilliQ->Ox	371 band	317
80	MilliQ->Ox	371 band	430
81	MilliQ->Ox	371 band	282
59	MilliQ->Ox	492 band	1540
60	MilliQ->Ox	492 band	1584
61	MilliQ->Ox	492 band	441
62	MilliQ->Ox	492 band	254
63	MilliQ->Ox	492 band	446
64	MilliQ->Ox	492 band	1600
65	MilliQ->Ox	492 band	414
66	MilliQ->Ox	492 band	638
67	MilliQ->Ox	492 band	332
68	MilliQ->Ox	492 band	302
69	MilliQ->Ox	492 band	564
70	MilliQ->Ox	492 band	459
71	MilliQ->Ox	492 band	424
72	MilliQ->Ox	492 band	406
73	MilliQ->Ox	492 band	626
74	MilliQ->Ox	492 band	600
75	MilliQ->Ox	492 band	419
76	MilliQ->Ox	492 band	314
77	MilliQ->Ox	492 band	435
78	MilliQ->Ox	492 band	2214
79	MilliQ->Ox	492 band	771
80	MilliQ->Ox	492 band	1048
81	MilliQ->Ox	492 band	676
82	MilliQ->Ox ->Red	371 band	1291
83	MilliQ->Ox ->Red	371 band	1246
84	MilliQ->Ox ->Red	371 band	1838
85	MilliQ->Ox ->Red	371 band	481
86	MilliQ->Ox ->Red	371 band	1453
87	MilliQ->Ox ->Red	371 band	2153
88	MilliQ->Ox ->Red	371 band	2071
89	MilliQ->Ox ->Red	371 band	458
90	MilliQ->Ox ->Red	371 band	1072
91	MilliQ->Ox ->Red	371 band	1611
92	MilliQ->Ox ->Red	371 band	1275
93	MilliQ->Ox ->Red	371 band	568
94	MilliQ->Ox ->Red	371 band	959
95	MilliQ->Ox ->Red	371 band	4732
96	MilliQ->Ox ->Red	371 band	4767
97	MilliQ->Ox ->Red	371 band	2389
98	MilliQ->Ox ->Red	371 band	2848
99	MilliQ->Ox ->Red	371 band	2700
100	MilliQ->Ox ->Red	371 band	5425
101	MilliQ->Ox ->Red	371 band	1012
102	MilliQ->Ox ->Red	371 band	1630
103	MilliQ->Ox ->Red	371 band	2571
104	MilliQ->Ox ->Red	371 band	2044
105	MilliQ->Ox ->Red	371 band	1600
106	MilliQ->Ox ->Red	371 band	2177
107	MilliQ->Ox ->Red	371 band	1646
108	MilliQ->Ox ->Red	371 band	6152
109	MilliQ->Ox ->Red	371 band	1135
110	MilliQ->Ox ->Red	371 band	2222
111	MilliQ->Ox ->Red	371 band	1886
112	MilliQ->Ox ->Red	371 band	1878
113	MilliQ->Ox ->Red	371 band	2390
114	MilliQ->Ox ->Red	371 band	2341
82	MilliQ->Ox ->Red	492 band	3098
83	MilliQ->Ox ->Red	492 band	2236
84	MilliQ->Ox ->Red	492 band	3900
85	MilliQ->Ox ->Red	492 band	969
86	MilliQ->Ox ->Red	492 band	2913
87	MilliQ->Ox ->Red	492 band	4766
88	MilliQ->Ox ->Red	492 band	4393
89	MilliQ->Ox ->Red	492 band	897
90	MilliQ->Ox ->Red	492 band	2161
91	MilliQ->Ox ->Red	492 band	3682
92	MilliQ->Ox ->Red	492 band	2688
93	MilliQ->Ox ->Red	492 band	1140
94	MilliQ->Ox ->Red	492 band	1502
95	MilliQ->Ox ->Red	492 band	10507
96	MilliQ->Ox ->Red	492 band	10799
97	MilliQ->Ox ->Red	492 band	5425
98	MilliQ->Ox ->Red	492 band	6041
99	MilliQ->Ox ->Red	492 band	5912
100	MilliQ->Ox ->Red	492 band	12029
101	MilliQ->Ox ->Red	492 band	2409
102	MilliQ->Ox ->Red	492 band	3435
103	MilliQ->Ox ->Red	492 band	5511
104	MilliQ->Ox ->Red	492 band	4071
105	MilliQ->Ox ->Red	492 band	3242
106	MilliQ->Ox ->Red	492 band	4628
107	MilliQ->Ox ->Red	492 band	3362
108	MilliQ->Ox ->Red	492 band	14662
109	MilliQ->Ox ->Red	492 band	2492
110	MilliQ->Ox ->Red	492 band	5123
111	MilliQ->Ox ->Red	492 band	4326
112	MilliQ->Ox ->Red	492 band	4076
113	MilliQ->Ox ->Red	492 band	5352
114	MilliQ->Ox ->Red	492 band	5063

## Sheet: Fig 4B, Conduction redox
Fig 4B, Conduction redox
Sample	Treatment	Ratio Iafter/Ibefore
1	MilliQ->Red	1.46
2	MilliQ->Red	1.54
3	MilliQ->Red	1.87
4	MilliQ->Red	2.27
5	MilliQ->Ox	0.551205
6	MilliQ->Ox	0.843301
7	MilliQ->Ox	0.825816
8	MilliQ->Ox	0.65
9	Ox->Red	2.26238
10	Ox->Red	2.5087
11	Ox->Red	2.076
12	Ox->Red	1.47559
13	Ox->Red	1.97
14	Ox->Red	1.18385
15	Red->Ox	0.37732
16	Red->Ox	0.548222
17	Red->Ox	0.494905
18	Red->Ox	0.548409
19	Red->Ox	0.364073

## Sheet: Fig 4C, Raman EDTA
Fig 4C, Raman EDTA
Sample	Raman band	Treatment	Height
1	371 band	SDS only	2369
2	371 band	SDS only	889
3	371 band	SDS only	4440
4	371 band	SDS only	4181
5	371 band	SDS only	2262
6	371 band	SDS only	1496
7	371 band	SDS only	3145
8	371 band	SDS only	2941
9	371 band	SDS only	1408
10	371 band	SDS only	3080
11	371 band	SDS only	2955
12	371 band	SDS only	2826
13	371 band	SDS only	4226
14	371 band	SDS only	2247
1	492 band	SDS only	4845
2	492 band	SDS only	1651
3	492 band	SDS only	9666
4	492 band	SDS only	9025
5	492 band	SDS only	4908
6	492 band	SDS only	3067
7	492 band	SDS only	5997
8	492 band	SDS only	6648
9	492 band	SDS only	2884
10	492 band	SDS only	6849
11	492 band	SDS only	6123
12	492 band	SDS only	5602
13	492 band	SDS only	8627
14	492 band	SDS only	4416
15	371 band	SDS+1 mM EDTA 10 min	2364
16	371 band	SDS+1 mM EDTA 10 min	4247
17	371 band	SDS+1 mM EDTA 10 min	3847
18	371 band	SDS+1 mM EDTA 10 min	3741
19	371 band	SDS+1 mM EDTA 10 min	1191
20	371 band	SDS+1 mM EDTA 10 min	1922
21	371 band	SDS+1 mM EDTA 10 min	2627
22	371 band	SDS+1 mM EDTA 10 min	3413
23	371 band	SDS+1 mM EDTA 10 min	7012
24	371 band	SDS+1 mM EDTA 10 min	3649
25	371 band	SDS+1 mM EDTA 10 min	4225
26	371 band	SDS+1 mM EDTA 10 min	3522
27	371 band	SDS+1 mM EDTA 10 min	4174
28	371 band	SDS+1 mM EDTA 10 min	4266
29	371 band	SDS+1 mM EDTA 10 min	4164
30	371 band	SDS+1 mM EDTA 10 min	593
31	371 band	SDS+1 mM EDTA 10 min	777
32	371 band	SDS+1 mM EDTA 10 min	1174
15	492 band	SDS+1 mM EDTA 10 min	4513
16	492 band	SDS+1 mM EDTA 10 min	8594
17	492 band	SDS+1 mM EDTA 10 min	7491
18	492 band	SDS+1 mM EDTA 10 min	7629
19	492 band	SDS+1 mM EDTA 10 min	2498
20	492 band	SDS+1 mM EDTA 10 min	3684
21	492 band	SDS+1 mM EDTA 10 min	5464
22	492 band	SDS+1 mM EDTA 10 min	6628
23	492 band	SDS+1 mM EDTA 10 min	14016
24	492 band	SDS+1 mM EDTA 10 min	7281
25	492 band	SDS+1 mM EDTA 10 min	8262
26	492 band	SDS+1 mM EDTA 10 min	6802
27	492 band	SDS+1 mM EDTA 10 min	8025
28	492 band	SDS+1 mM EDTA 10 min	8696
29	492 band	SDS+1 mM EDTA 10 min	8284
30	492 band	SDS+1 mM EDTA 10 min	909
31	492 band	SDS+1 mM EDTA 10 min	1527
32	492 band	SDS+1 mM EDTA 10 min	2151
33	371 band	SDS+50 mM EDTA 10 min	1839
34	371 band	SDS+50 mM EDTA 10 min	1845
35	371 band	SDS+50 mM EDTA 10 min	1390
36	371 band	SDS+50 mM EDTA 10 min	735
37	371 band	SDS+50 mM EDTA 10 min	1382
38	371 band	SDS+50 mM EDTA 10 min	983
39	371 band	SDS+50 mM EDTA 10 min	969
40	371 band	SDS+50 mM EDTA 10 min	859
41	371 band	SDS+50 mM EDTA 10 min	1066
42	371 band	SDS+50 mM EDTA 10 min	1558
43	371 band	SDS+50 mM EDTA 10 min	1969
44	371 band	SDS+50 mM EDTA 10 min	1996
45	371 band	SDS+50 mM EDTA 10 min	4217
46	371 band	SDS+50 mM EDTA 10 min	2261
47	371 band	SDS+50 mM EDTA 10 min	4261
33	492 band	SDS+50 mM EDTA 10 min	3674
34	492 band	SDS+50 mM EDTA 10 min	3458
35	492 band	SDS+50 mM EDTA 10 min	2704
36	492 band	SDS+50 mM EDTA 10 min	1211
37	492 band	SDS+50 mM EDTA 10 min	2476
38	492 band	SDS+50 mM EDTA 10 min	1759
39	492 band	SDS+50 mM EDTA 10 min	1617
40	492 band	SDS+50 mM EDTA 10 min	1793
41	492 band	SDS+50 mM EDTA 10 min	1931
42	492 band	SDS+50 mM EDTA 10 min	2730
43	492 band	SDS+50 mM EDTA 10 min	3766
44	492 band	SDS+50 mM EDTA 10 min	3723
45	492 band	SDS+50 mM EDTA 10 min	8295
46	492 band	SDS+50 mM EDTA 10 min	4507
47	492 band	SDS+50 mM EDTA 10 min	8558
48	371 band	SDS+50 mM EDTA 40 min	375
49	371 band	SDS+50 mM EDTA 40 min	767
50	371 band	SDS+50 mM EDTA 40 min	326
51	371 band	SDS+50 mM EDTA 40 min	373
52	371 band	SDS+50 mM EDTA 40 min	432
53	371 band	SDS+50 mM EDTA 40 min	879
54	371 band	SDS+50 mM EDTA 40 min	1228
55	371 band	SDS+50 mM EDTA 40 min	380
56	371 band	SDS+50 mM EDTA 40 min	345
57	371 band	SDS+50 mM EDTA 40 min	2183
58	371 band	SDS+50 mM EDTA 40 min	342
59	371 band	SDS+50 mM EDTA 40 min	1330
60	371 band	SDS+50 mM EDTA 40 min	1185
61	371 band	SDS+50 mM EDTA 40 min	1492
62	371 band	SDS+50 mM EDTA 40 min	1178
63	371 band	SDS+50 mM EDTA 40 min	1989
64	371 band	SDS+50 mM EDTA 40 min	3949
65	371 band	SDS+50 mM EDTA 40 min	3754
66	371 band	SDS+50 mM EDTA 40 min	4310
67	371 band	SDS+50 mM EDTA 40 min	27
68	371 band	SDS+50 mM EDTA 40 min	718
69	371 band	SDS+50 mM EDTA 40 min	405
48	492 band	SDS+50 mM EDTA 40 min	751
49	492 band	SDS+50 mM EDTA 40 min	1412
50	492 band	SDS+50 mM EDTA 40 min	627
51	492 band	SDS+50 mM EDTA 40 min	425
52	492 band	SDS+50 mM EDTA 40 min	762
53	492 band	SDS+50 mM EDTA 40 min	1753
54	492 band	SDS+50 mM EDTA 40 min	2621
55	492 band	SDS+50 mM EDTA 40 min	617
56	492 band	SDS+50 mM EDTA 40 min	426
57	492 band	SDS+50 mM EDTA 40 min	4053
58	492 band	SDS+50 mM EDTA 40 min	412
59	492 band	SDS+50 mM EDTA 40 min	2275
60	492 band	SDS+50 mM EDTA 40 min	2284
61	492 band	SDS+50 mM EDTA 40 min	3204
62	492 band	SDS+50 mM EDTA 40 min	2326
63	492 band	SDS+50 mM EDTA 40 min	4275
64	492 band	SDS+50 mM EDTA 40 min	8409
65	492 band	SDS+50 mM EDTA 40 min	7906
66	492 band	SDS+50 mM EDTA 40 min	9093
67	492 band	SDS+50 mM EDTA 40 min	470
68	492 band	SDS+50 mM EDTA 40 min	1213
69	492 band	SDS+50 mM EDTA 40 min	843

[truncated: 10 more sheets: Fig 4D, Conduction EDTA, Fig 5C, SDM dCdZ, Fig 5D, phase, Suppl. Fig 1, Suppl. Fig 2, Suppl. Fig 3A, Suppl. Fig 4 A B, Suppl. Fig, Suppl. Fig 11, Suppl. Table 1]
